# Supplementary material for: Evaluation of serum samples in long cryopreservation for SomaScan proteomics and sex differences in elderly Japanese adults
Source: Sci Rep. 2025 Aug 14;15:29849. doi: 10.1038/s41598-025-14464-4 (PMC12354868; doi:10.1038/s41598-025-14464-4)
Supplement: Supplementary file 1 — Supplementary Material 1 [file 41598_2025_14464_MOESM1_ESM.xlsx]

## Sheet: ST-1
Additional Table 1. Sex differences of 7,289 serum protein concentrations between men and women.
Sequence ID	Full Name	Target Name	UniProt ID	Entrez Gene Name	log2FC	SE	p-value	q-value
2953-31	Luteinizing hormone	Luteinizing hormone	P01215|P01229	CGA|LHB	-1.79734	0.148358	1.92146e-14	8.10267e-11
3032-11	Follicle stimulating hormone	FSH	P01215|P01225	CGA|FSHB	-2.49255	0.206756	2.22326e-14	8.10267e-11
4914-10	Human Chorionic Gonadotropin	HCG	P01215|P0DN86|P0DN87	CGA|CGB3|CGB7	-1.97689	0.233475	3.48024e-10	8.45582e-07
5763-67	Beta-defensin 104	HBD-4	Q8WTQ1	DEFB104A	0.682077	0.0989259	3.91591e-08	7.13577e-05
2788-55	Stromelysin-1	MMP-3	P08254	MMP3	0.914885	0.154576	8.09147e-07	0.00117957
4330-4	Prostate-specific antigen	PSA	P07288	KLK3	0.483748	0.0900262	4.42868e-06	0.00538011
5457-5	Collectin-12	COLEC12	Q5KU26	COLEC12	-0.533309	0.105254	1.14699e-05	0.0119434
5680-54	Odorant-binding protein 2b	OBP2B	Q9NPH6	OBP2B	0.486	0.098366	1.69388e-05	0.0148519
6965-19	Contactin-associated protein-like 2	CNTP2	Q9UHC6	CNTNAP2	-0.278798	0.0567239	1.83382e-05	0.0148519
8814-33	Proactivator polypeptide-like 1	SAPL1	Q6NUJ1	PSAPL1	0.631461	0.131535	2.60679e-05	0.0190009
8428-102	Neurotrimin	NTRI	Q9P121	NTM	-0.368484	0.0773985	2.94599e-05	0.0195212
21685-29	DCC	DCC	P43146	DCC	-0.698145	0.149898	4.04305e-05	0.0245581
19372-7	MAM domain-containing glycosylphosphatidylinositol anchor protein 2	MDGA2	Q7Z553	MDGA2	-0.519111	0.112214	4.45001e-05	0.0249509
2974-61	Contactin-1	contactin-1	Q12860	CNTN1	-0.295235	0.064176	4.81267e-05	0.0250568
20912-10	Pseudouridine-5'-phosphatase	HDHD1	Q08623	PUDP	-0.352707	0.0780063	6.11811e-05	0.0297299
17678-28	V-set and immunoglobulin domain-containing protein 4	VSIG4	Q9Y279	VSIG4	0.470332	0.106249	8.155e-05	0.0364414
19558-10	Low-density lipoprotein receptor-related protein 4	LRP4	O75096	LRP4	-0.327938	0.0744533	8.71798e-05	0.0364414
9482-110	ADP-ribose pyrophosphatase, mitochondrial	NUDT9	Q9BW91	NUDT9	0.255196	0.0581076	9.0624e-05	0.0364414
6392-7	WNT1-inducible-signaling pathway protein 2	WISP-2	O76076	CCN5	0.317134	0.0724682	9.49906e-05	0.0364414
9269-7	Biotinidase	Biotinidase	P43251	BTD	0.184728	0.0431145	0.000125118	0.0455993
14088-38	Insulin-like growth factor-binding protein 6	IGFBP-6	P24592	IGFBP6	0.718205	0.175412	0.000220639	0.071381
2686-67	Insulin-like growth factor-binding protein 6	IGFBP-6	P24592	IGFBP6	0.707073	0.17301	0.000225589	0.071381
9369-174	Leucine-rich repeat-containing protein 4C	NGL1	Q9HCJ2	LRRC4C	-0.232798	0.0570514	0.000229902	0.071381
9627-15	Vitrin	VITRN	Q6UXI7	VIT	0.337073	0.082757	0.000235032	0.071381
22528-1	PHD finger protein 11	PHF11	Q9UIL8	PHF11	0.465665	0.117374	0.000320943	0.093574
4923-79	Muellerian-inhibiting factor	MIS	P03971	AMH	0.415152	0.105982	0.000371749	0.103364
13101-60	Sclerostin	SOST	Q9BQB4	SOST	0.202097	0.0518011	0.000389323	0.103364
21546-20	Adhesion G-protein coupled receptor D1	AGRD1	Q6QNK2	ADGRD1	0.292481	0.0752516	0.000406388	0.103364
9282-12	Cysteine-rich secretory protein 2	CRIS2	P16562	CRISP2	0.538604	0.138954	0.000419118	0.103364
2696-87	Persephin	Persephin	O60542	PSPN	0.141518	0.0366083	0.000431981	0.103364
8818-13	Interferon gamma receptor 2:Cytoplasmic domain	INGR2:CD	P38484	IFNGR2	-0.0855987	0.0222078	0.000446438	0.103364
25041-11	6-phosphofructo-2-kinase/fructose-2,6-bisphosphatase 4	F264	Q16877	PFKFB4	0.417872	0.108743	0.00046186	0.103364
2474-54	Serum amyloid P-component	SAP	P02743	APCS	0.38678	0.10077	0.000467966	0.103364
4906-35	Coagulation Factor V	Coagulation Factor V	P12259	F5	0.243025	0.0639003	0.000518042	0.107717
7933-75	Disintegrin and metalloproteinase domain-containing protein 22	ADA22	Q9P0K1	ADAM22	-0.367578	0.0967274	0.000522633	0.107717
6081-52	Procollagen C-endopeptidase enhancer 2	PCOC2	Q9UKZ9	PCOLCE2	-0.256792	0.0677863	0.000540936	0.107717
24723-58	Eukaryotic translation initiation factor 2 subunit 2	eIF-2-beta	P20042	EIF2S2	0.572919	0.151384	0.000546788	0.107717
11338-49	Tyrosine-protein kinase BLK	BLK	P51451	BLK	0.304773	0.0810256	0.000584498	0.112116
8468-19	Prostate-specific antigen	PSA	P07288	KLK3	0.360361	0.0964128	0.000625925	0.116984
4982-54	Elafin	Elafin	P19957	PI3	0.799577	0.21484	0.000655343	0.119285
3365-7	Dickkopf-related protein 4	Dkk-4	Q9UBT3	DKK4	-0.419704	0.113254	0.000685914	0.119285
6472-40	Melanocyte protein PMEL	GP100	P40967	PMEL	0.384281	0.103716	0.000687332	0.119285
7926-13	Kunitz-type protease inhibitor 3	SPIT3	P49223	SPINT3	0.34548	0.0938267	0.000734259	0.124465
14287-6	Ras-related protein Rab-5C	RAB5C	P51148	RAB5C	0.419679	0.114421	0.000764866	0.126707
5496-49	Spondin-1	Spondin-1	Q9HCB6	SPON1	-0.219047	0.0601616	0.000825846	0.133769
3077-66	Coagulation factor Xa	Coagulation Factor Xa	P00742	F10	0.297267	0.0819893	0.000862678	0.135112
24914-10	Enhancer of zeste homolog 2	EZH2	Q15910	EZH2	0.325709	0.0899198	0.000871213	0.135112
18166-4	Rho-related GTP-binding protein RhoB	RHOB	P62745	RHOB	0.426275	0.119504	0.00101896	0.154734
14029-42	COP9 signalosome complex subunit 2	CSN2	P61201	COPS2	0.5163	0.14544	0.00106954	0.159007
8997-4	Neuronal pentraxin receptor	NPTXR	O95502	NPTXR	-0.347523	0.0980882	0.00109073	0.159007
8903-1	Cytochrome c oxidase subunit 6C	COX6C	P09669	COX6C	0.192141	0.0546227	0.00117163	0.167451
3148-49	Gro-beta	Gro-b	P19875	CXCL2	-0.346701	0.0991829	0.00124652	0.174728
9869-28	Nuclear factor NF-kappa-B p105 subunit	NF-kappa-B p105	P19838	NFKB1	-0.77484	0.222178	0.00127518	0.175374
21373-8	Queuine tRNA-ribosyltransferase subunit QTRTD1	QTRD1	Q9H974	QTRT2	0.184232	0.0530389	0.00132604	0.177148
15511-37	Neuronal pentraxin receptor	NPTXR	O95502	NPTXR	-0.393636	0.113418	0.00133669	0.177148
10970-3	Ecto-ADP-ribosyltransferase 3	NAR3	Q13508	ART3	0.391108	0.112937	0.00136545	0.177728
10892-8	Oncostatin-M-specific receptor subunit beta	OSMR	Q99650	OSMR	0.256135	0.0743634	0.0014388	0.18399
25083-26	Protein diaphanous homolog 1	Diaphanous-related formin-1	O60610	DIAPH1	0.318032	0.0927918	0.00150866	0.186628
21286-29	60S ribosomal protein L11	RL11	P62913	RPL11	0.252087	0.0738074	0.00155951	0.186628
4866-59	BDNF/NT-3 growth factors receptor	TrkB	Q16620	NTRK2	-0.323935	0.095004	0.00158478	0.186628
7218-87	Sodium/potassium-transporting ATPase subunit beta-2	AT1B2	P14415	ATP1B2	-0.45891	0.134762	0.00160413	0.186628
21239-31	Cytohesin-1	CYH1	Q15438	CYTH1	0.364711	0.107118	0.00160667	0.186628
13504-147	Heterogeneous nuclear ribonucleoprotein R	HNRPR	O43390	HNRNPR	0.366542	0.107701	0.00161305	0.186628
20550-38	Neurotrimin	NTRI	Q9P121	NTM	-0.230715	0.0683366	0.00173946	0.198108
23287-109	NADH dehydrogenase	NDUB6	O95139	NDUFB6	0.282588	0.0841869	0.00183582	0.198358
3709-4	Alanine aminotransferase 1	ALT	P24298	GPT	0.242539	0.0724085	0.00187208	0.198358
22516-30	Neural retina-specific leucine zipper protein	NRL	P54845	NRL	0.137719	0.041412	0.00200029	0.198358
7818-101	Guanylate-binding protein 6	GBP6	Q6ZN66	GBP6	0.302612	0.0910107	0.00200338	0.198358
12830-4	Histone deacetylase complex subunit SAP18	SAP18	O00422	SAP18	0.227266	0.0683926	0.00201478	0.198358
4568-17	SLIT and NTRK-like protein 5	SLIK5	O94991	SLITRK5	-0.301952	0.0911558	0.00207368	0.198358
8382-47	MAP kinase-activated protein kinase 5	MAPK5	Q8IW41	MAPKAPK5	0.528698	0.16003	0.00212414	0.198358
13961-18	Kinesin-like protein KIF3A	KIF3A	Q9Y496	KIF3A	0.184301	0.0558079	0.00213188	0.198358
2609-59	Cystatin-C	Cystatin C	P01034	CST3	0.370559	0.112601	0.00220022	0.198358
5602-62	Inactive ribonuclease-like protein 10	RNS10	Q5GAN6	RNASE10	0.131918	0.0400949	0.00220493	0.198358
6421-52	Interferon alpha-16	IFN16	P05015	IFNA16	0.455713	0.138588	0.00221635	0.198358
11458-30	Poly(rC)-binding protein 1	PCBP1	Q15365	PCBP1	0.503846	0.153268	0.00222174	0.198358
23340-37	Methylthioribose-1-phosphate isomerase	MTNA	Q9BV20	MRI1	0.369977	0.1127	0.00224938	0.198358
18824-7	Eukaryotic initiation factor 4A-II	IF4A2	Q14240	EIF4A2	0.324618	0.0991132	0.00229679	0.198358
21572-91	Xylosyltransferase 2	XYLT2	Q9H1B5	XYLT2	-0.179561	0.0549511	0.00234491	0.198358
2590-69	Inactive tyrosine-protein kinase transmembrane receptor ROR1	ROR1	Q01973	ROR1	-0.322672	0.0988066	0.00235749	0.198358
19504-22	Thymidylate kinase	KTHY	P23919	DTYMK	0.493253	0.151089	0.00236422	0.198358
12529-32	Inactive peptidyl-prolyl cis-trans isomerase FKBP6	FKBP6	O75344	FKBP6	0.402278	0.123954	0.00249188	0.198358
12936-38	Retinaldehyde-binding protein 1	RLBP1	P12271	RLBP1	0.230059	0.070897	0.00249457	0.198358
11152-46	Kallikrein-13	kallikrein 13	Q9UKR3	KLK13	0.349385	0.108061	0.00257567	0.198358
6528-95	Exostosin-like 2	EXTL2	Q9UBQ6	EXTL2	0.348145	0.107688	0.00257791	0.198358
12476-50	Fructose-2,6-bisphosphatase TIGAR	TIGAR	Q9NQ88	TIGAR	0.196075	0.0606499	0.00257799	0.198358
19183-164	60S ribosomal protein L12	RL12	P30050	RPL12	0.398603	0.123448	0.00260613	0.198358
6380-23	Peptidyl-tRNA hydrolase ICT1, mitochondrial	ICT1	Q14197	MRPL58	0.82282	0.255473	0.00266445	0.198358
19581-15	Insulin-like growth factor-binding protein 5	IGFBP-5	P24593	IGFBP5	0.472152	0.146639	0.0026713	0.198358
15390-3	Galanin	Galanin	P22466	GAL	0.558246	0.173552	0.00269488	0.198358
24950-21	Specifically androgen-regulated gene protein	SARG	Q9BW04	SARG	-0.166753	0.0519095	0.00272585	0.198358
19129-15	Methenyltetrahydrofolate synthase domain-containing protein	MTHFSD	Q2M296	MTHFSD	0.365164	0.113706	0.00273249	0.198358
8107-12	Transmembrane protein 234	TM234	Q8WY98	TMEM234	0.242133	0.0755629	0.00278564	0.198358
3298-52	Contactin-4	Contactin-4	Q8IWV2	CNTN4	-0.281059	0.0877109	0.00278567	0.198358
8874-53	Ceroid-lipofuscinosis neuronal protein 5:Lumenal domain	CLN5:LD	O75503	CLN5	0.17085	0.0533705	0.00280976	0.198358
21152-25	Eyes absent homolog 2	EYA2	O00167	EYA2	0.205138	0.064254	0.00287594	0.198358
11407-57	Phospholipid scramblase 3	PLS3	Q9NRY6	PLSCR3	0.181774	0.0570291	0.00291686	0.198358
22119-18	COP9 signalosome complex subunit 8	CSN8	Q99627	COPS8	0.430882	0.135188	0.00291766	0.198358
8002-27	Transmembrane protease serine 5	Spinesin	Q9H3S3	TMPRSS5	0.438419	0.137903	0.00298221	0.198358
12511-83	Solute carrier family 41 member 2	S41A2	Q96JW4	SLC41A2	0.573189	0.180382	0.00299469	0.198358
9954-2	Nuclear pore complex-interacting protein family member B3	NPPL3	Q92617	NPIPB3	0.0867688	0.0273311	0.00301834	0.198358
12634-79	Breast cancer anti-estrogen resistance protein 3:Guanine Nucleotide Exchange Factor Domain	BCAR3:Ras-GEF	O75815	BCAR3	0.239639	0.0754927	0.00302154	0.198358
3168-8	A disintegrin and metalloproteinase with thrombospondin motifs 5	ADAMTS-5	Q9UNA0	ADAMTS5	-0.211632	0.0666996	0.00303317	0.198358
12625-138	Kelch-like protein 7	KLHL7	Q8IXQ5	KLHL7	0.225752	0.0711529	0.00303435	0.198358
13430-50	Urea transporter 1	UT1	Q13336	SLC14A1	0.266876	0.0844105	0.00312676	0.198358
6577-64	Laminin subunit alpha-4	LAMA4	Q16363	LAMA4	0.218331	0.0690832	0.00313728	0.198358
7779-86	Carbohydrate sulfotransferase 11	CHSTB	Q9NPF2	CHST11	0.273627	0.0865896	0.0031403	0.198358
20396-70	COMM domain-containing protein 6	COMD6	Q7Z4G1	COMMD6	0.319913	0.101312	0.00316031	0.198358
12976-49	Vinexin b	Vinexin b	O60504	SORBS3	-0.065398	0.0207316	0.0031875	0.198358
7909-37	Sex hormone-binding globulin	SHBG	P04278	SHBG	-0.440383	0.139643	0.00319502	0.198358
21491-7	Vascular adhesion protein-1	VAP-1	Q16853	AOC3	-0.233912	0.0742546	0.00322526	0.198358
10762-2	Killer cell lectin-like receptor subfamily G member 2:N-term	KLRG2:N-term	A4D1S0	KLRG2	-0.325433	0.103439	0.0032601	0.198358
13950-9	Collagen type IV alpha-3-binding protein:StAR-related lipid-transfer domain, isoform 2	C43BP:START domain	Q9Y5P4	CERT1	0.659475	0.209664	0.00326658	0.198358
9243-10	Lysozyme g-like protein 1	LYG1	Q8N1E2	LYG1	0.634211	0.201645	0.00326842	0.198358
9901-28	Egl nine homolog 1	EGLN1	Q9GZT9	EGLN1	0.322891	0.102717	0.00328335	0.198358
17817-22	DNA damage-inducible transcript 4 protein	DDIT4	Q9NX09	DDIT4	0.38468	0.122491	0.00331	0.198358
3041-55	C-type mannose receptor 2	MRC2	Q9UBG0	MRC2	-0.226653	0.0722891	0.00335583	0.198358
23373-77	Diphthine methyl ester synthase	DPH5	Q9H2P9	DPH5	0.276952	0.0883546	0.00336319	0.198358
12510-3	Signal-transducing adaptor protein 1	STAP1	Q9ULZ2	STAP1	0.116483	0.0371827	0.00337982	0.198358
8470-213	Ribonuclease H1	RNase H1	O60930	RNASEH1	-0.256884	0.0821843	0.00344398	0.198358
4878-3	Coagulation Factor X	Coagulation Factor X	P00742	F10	0.385013	0.123334	0.0034811	0.198358
13090-17	Protein S100-A6	S100A6	P06703	S100A6	0.287859	0.0923203	0.00351544	0.198358
8356-88	Oxytocin-neurophysin 1	NEU1	P01178	OXT	0.574647	0.184317	0.00351853	0.198358
9459-7	Tumor necrosis factor receptor superfamily member 6	Fas, soluble	P25445	FAS	0.2495	0.0801091	0.00354894	0.198358
7194-36	Neuroplastin	NPTN	Q9Y639	NPTN	-0.316876	0.102013	0.00362839	0.198358
18921-30	Phosphate-regulating neutral endopeptidase	PHEX	P78562	PHEX	-0.142244	0.0458153	0.00364284	0.198358
12484-67	Phosphatidylinositol transfer protein beta isoform	PIPNB	P48739	PITPNB	0.272923	0.0880138	0.00368027	0.198358
16908-5	Oligodendrocyte-myelin glycoprotein	OMGP	P23515	OMG	-0.472882	0.15252	0.00368485	0.198358
6372-7	Y-box-binding protein 2	YBOX2	Q9Y2T7	YBX2	0.419122	0.135284	0.00370819	0.198358
17199-43	Hypoxia-inducible factor 1-alpha inhibitor	HIF1N	Q9NWT6	HIF1AN	0.264725	0.0854493	0.00370868	0.198358
4276-10	Phosphatidylethanolamine-binding protein 1	prostatic binding protein	P30086	PEBP1	0.380367	0.122843	0.00372528	0.198358
3831-21	Phosphatidylinositol 3,4,5-trisphosphate 3-phosphatase and dual-specificity protein phosphatase PTEN	pTEN	P60484	PTEN	-0.244892	0.079107	0.00373187	0.198358
19259-176	Eukaryotic translation initiation factor 2 subunit 1	IF2A	P05198	EIF2S1	0.542237	0.175294	0.00375579	0.198358
24681-2	Phosphoserine phosphatase	SERB	P78330	PSPH	0.425561	0.137682	0.0037801	0.198358
18386-36	Glutaredoxin-1	GLRX1	P35754	GLRX	0.209241	0.0677166	0.0037896	0.198358
17836-17	Protein S100-A16	S100A16	Q96FQ6	S100A16	0.190233	0.0615696	0.00379197	0.198358
24418-14	Homeobox protein HMX3	HMX3	A6NHT5	HMX3	-0.159102	0.0515052	0.00379881	0.198358
19166-15	40S ribosomal protein S19	RS19	P39019	RPS19	0.419031	0.135692	0.00380843	0.198358
7970-315	Ecto-ADP-ribosyltransferase 3	NAR3	Q13508	ART3	0.356924	0.115622	0.00381965	0.198358
17403-14	Short/branched chain specific acyl-CoA dehydrogenase, mitochondrial	acyl-Coenzyme A dehydrogenase	P45954	ACADSB	-0.576709	0.186916	0.00383602	0.198358
15333-11	Stromal cell-derived factor 2	SDF2	Q99470	SDF2	0.331703	0.107603	0.00386411	0.198358
25094-9	Acetyl-coenzyme A synthetase, cytoplasmic	ACSA	Q9NR19	ACSS2	0.35701	0.115813	0.0038643	0.198358
5011-11	Nicotinamide phosphoribosyltransferase	PBEF	P43490	NAMPT	0.34907	0.113513	0.003942	0.200435
5980-55	BolA-like protein 3	BOLA3	Q53S33	BOLA3	0.310129	0.101037	0.00400226	0.200435
23294-19	Max-like protein X	MLX	Q9UH92	MLX	0.203628	0.0663709	0.00401737	0.200435
5116-62	Roundabout homolog 2	ROBO2	Q9HCK4	ROBO2	-0.212707	0.0693314	0.00401799	0.200435
7812-11	Protein S100-A9	calgranulin B	P06702	S100A9	0.302012	0.0985128	0.00404225	0.200435
24636-9	Dr1-associated corepressor	Dr1-associated corepressor	Q14919	DRAP1	0.365778	0.119459	0.00408287	0.200859
11330-15	Casein kinase II subunit beta	CSK2B	P67870	CSNK2B	0.446419	0.14597	0.00412287	0.200859
7748-11	NADH dehydrogenase [ubiquinone] flavoprotein 2, mitochondrial	NDUV2	P19404	NDUFV2	0.401691	0.131517	0.0041669	0.200859
24111-10	Elongation factor 1-gamma	EF1G	P26641	EEF1G	0.187487	0.0614201	0.00418621	0.200859
15678-71	Dickkopf-related protein 2	DKK2	Q9UBU2	DKK2	-0.237385	0.0777717	0.00418858	0.200859
25074-119	Putative glycerol kinase 5	GLPK5	Q6ZS86	GK5	0.201103	0.0659935	0.0042445	0.201741
21819-9	Negative elongation factor E	NELFE	P18615	NELFE	0.530946	0.174324	0.00426232	0.201741
21387-64	Meprin A subunit alpha	MEP1A	Q16819	MEP1A	0.511569	0.168511	0.00437589	0.204474
20445-29	AP-1 complex-associated regulatory protein	AP1AR	Q63HQ0	AP1AR	0.65166	0.214765	0.00439356	0.204474
16292-288	Gastric inhibitory polypeptide	GIP	P09681	GIP	0.626236	0.206552	0.00442198	0.204474
12415-122	Endothelial differentiation-related factor 1	EDF1	O60869	EDF1	0.33844	0.11166	0.00443229	0.204474
10558-26	Protocadherin-9	PCDH9	Q9HC56	PCDH9	-0.366392	0.121125	0.00450402	0.20506
12864-9	Magnesium transporter NIPA4	NIPA4	Q0D2K0	NIPAL4	0.248186	0.0820974	0.0045259	0.20506
24655-23	RILP-like protein 2	RIPL2	Q969X0	RILPL2	0.355577	0.117669	0.00454051	0.20506
2575-5	Leptin	Leptin	P41159	LEP	-0.679231	0.224879	0.00455751	0.20506
3485-28	Beta-2-microglobulin	b2-Microglobulin	P61769	B2M	0.945148	0.313277	0.00459936	0.205673
13576-15	Glutathione S-transferase P	Glutathione S-transferase Pi	P09211	GSTP1	0.403535	0.133978	0.00466074	0.207147
21864-20	Protein MAK16 homolog	MAK16	Q9BXY0	MAK16	0.76457	0.254363	0.00473659	0.207941
18945-11	Regulator of G-protein signaling 1	RGS1	Q08116	RGS1	0.230101	0.0766064	0.00476328	0.207941
9855-10	Transforming protein RhoA	Rho A	P61586	RHOA	0.564549	0.187965	0.00476587	0.207941
12420-10	Glycerol-3-phosphate dehydrogenase 1-like protein	GPD1L	Q8N335	GPD1L	0.331107	0.110505	0.0048568	0.207941
12414-31	14-3-3 protein beta/alpha	14-3-3 protein beta/alpha	P31946	YWHAB	0.498418	0.166404	0.00487043	0.207941
12667-2	Guanine deaminase	GUAD	Q9Y2T3	GDA	0.419574	0.140191	0.00490066	0.207941
21967-20	Corticosteroid 11-beta-dehydrogenase isozyme 1	DHI1	P28845	HSD11B1	0.259753	0.0869079	0.00495318	0.207941
9223-11	Mesencephalic astrocyte-derived neurotrophic factor	ARMET	P55145	MANF	-0.405959	0.135838	0.00495677	0.207941
19116-1	Biogenesis of lysosome-related organelles complex 1 subunit 5	MUTED	Q8TDH9	BLOC1S5	0.238624	0.0800144	0.00503925	0.207941
10907-116	Neurotrimin	NTRI	Q9P121	NTM	-0.26418	0.0886103	0.00505115	0.207941
25454-38	Protein arginine N-methyltransferase 2	ANM2	P55345	PRMT2	0.350258	0.117683	0.00511897	0.207941
6284-7	ALK and LTK ligand 2	F150B	Q6UX46	ALKAL2	0.635811	0.213682	0.00512948	0.207941
9945-8	Armadillo repeat-containing protein 5:Armadillo Repeat Domain 2	ARMC5:ARM 2	Q96C12	ARMC5	0.351268	0.118248	0.00519572	0.207941
5307-12	Coagulation factor IXab	Coagulation Factor IXab	P00740	F9	0.901929	0.303735	0.00521134	0.207941
20401-19	Protein BUD31 homolog	BUD31	P41223	BUD31	0.232095	0.0782304	0.00524764	0.207941
3296-92	Contactin-2	CNTN2	Q02246	CNTN2	-0.380642	0.128354	0.00526485	0.207941
12475-48	Chloride intracellular channel protein 5	CLIC5	Q9NZA1	CLIC5	0.481006	0.162598	0.00536648	0.207941
12783-29	Heterogeneous nuclear ribonucleoprotein M	HNRPM	P52272	HNRNPM	0.326519	0.110544	0.00543024	0.207941
10479-18	Stromelysin-2	MMP-10	P09238	MMP10	0.534067	0.180839	0.00543683	0.207941
21770-18	Galactosylgalactosylxylosylprotein 3-beta-glucuronosyltransferase 1	B3GA1	Q9P2W7	B3GAT1	-0.387555	0.131248	0.00544288	0.207941
11143-32	Noelin-3:Isoform 2, N-term	NOE3:N-term	Q96PB7	OLFM3	0.274294	0.0929006	0.005447	0.207941
17774-38	Small nuclear ribonucleoprotein Sm D3	SMD3	P62318	SNRPD3	0.334083	0.113186	0.00546025	0.207941
15308-108	Brorin	VWC2	Q2TAL6	VWC2	1.08215	0.366631	0.00546074	0.207941
12426-19	MOB kinase activator 1A	MOL1B	Q9H8S9	MOB1A	0.513733	0.174074	0.00546578	0.207941
13468-5	Neuralized-like protein 4	NEUL4	Q96JN8	NEURL4	0.46592	0.158003	0.00550075	0.207941
9751-72	Nuclease-sensitive element-binding protein 1	NSEP1	P67809	YBX1	0.642638	0.218332	0.00557881	0.207941
20074-3	Laminin subunit alpha-3	LAMA3	Q16787	LAMA3	0.177343	0.0602577	0.00558357	0.207941
23370-39	Voltage-gated potassium channel subunit beta-3	KCAB3	O43448	KCNAB3	0.437386	0.148763	0.00562616	0.207941
8589-13	CUB domain-containing protein 1	CDCP1	Q9H5V8	CDCP1	0.292909	0.0997967	0.00570145	0.207941
24643-21	Lambda-crystallin homolog	CRYL1	Q9Y2S2	CRYL1	0.201426	0.0686504	0.00571585	0.207941
22816-4	Tripartite motif-containing protein 54	TRI54	Q9BYV2	TRIM54	0.431372	0.14724	0.0057814	0.207941
24698-12	Pre-mRNA-splicing factor 18	PRP18	Q99633	PRPF18	0.364262	0.124455	0.00582436	0.207941
21129-95	MAD2L1-binding protein	MD2BP	Q15013	MAD2L1BP	0.205792	0.0703236	0.00583208	0.207941
10024-44	4-hydroxy-2-oxoglutarate aldolase, mitochondrial	HOGA1	Q86XE5	HOGA1	0.216075	0.0738495	0.00583937	0.207941
24674-22	Egl nine homolog 2	EGLN2	Q96KS0	EGLN2	0.596439	0.203964	0.00586423	0.207941
8697-38	Glypican-1	Glypican 1	P35052	GPC1	0.252491	0.0863753	0.00588036	0.207941
11671-19	Peregrin	BRPF1	P55201	BRPF1	0.337061	0.115323	0.00588689	0.207941
11425-31	RUN and FYVE domain-containing protein 1	RUFY1	Q96T51	RUFY1	0.609379	0.20868	0.00592676	0.207941
19150-20	Phosphoribosyl pyrophosphate synthase-associated protein 2	KPRB	O60256	PRPSAP2	0.350176	0.119944	0.00593705	0.207941
7763-25	Cadherin-11:Cytoplasmic domain	Cadherin-11:CD	P55287	CDH11	0.453694	0.155434	0.00594645	0.207941
11391-69	Mevalonate kinase	MVK	Q03426	MVK	0.687905	0.235833	0.00597696	0.207941
19126-4	Regulation of nuclear pre-mRNA domain-containing protein 1B	C20orf77	Q9NQG5	RPRD1B	0.153119	0.0525372	0.00601495	0.207941
8280-238	Vitronectin	Vitronectin	P04004	VTN	0.257234	0.0882847	0.00602733	0.207941
6580-29	Pregnancy zone protein	Pregnancy zone protein	P20742	PZP	-1.42452	0.489108	0.00604607	0.207941
9993-11	Zinc finger protein 264	ZN264	O43296	ZNF264	0.380966	0.130975	0.00610593	0.207941
4876-32	Coagulation factor IX	Coagulation Factor IX	P00740	F9	1.1669	0.401484	0.00614136	0.207941
21913-5	Transcription factor YY2	TYY2	O15391	YY2	0.335473	0.115555	0.00619467	0.207941
24271-9	Mannose-1-phosphate guanyltransferase alpha	GMPPA	Q96IJ6	GMPPA	0.440788	0.151879	0.00620914	0.207941
19122-47	Myosin regulatory light chain 12B	ML12B	O14950	MYL12B	0.485704	0.167364	0.00621161	0.207941
13738-8	Inhibin beta A chain	Inhibin bA chain	P08476	INHBA	0.461053	0.158882	0.00621502	0.207941
8839-4	Metaxin-2	Metaxin-2	O75431	MTX2	0.256044	0.0882732	0.00623559	0.207941
5739-75	Keratinocyte differentiation-associated protein	KTDAP	P60985	KRTDAP	0.419811	0.144742	0.00623857	0.207941
2913-1	C-C motif chemokine 23	MPIF-1	P55773	CCL23	0.304324	0.104949	0.00624968	0.207941
23567-37	Guanine nucleotide-binding protein G(q) subunit alpha	GNAQ	P50148	GNAQ	0.421487	0.145593	0.0063271	0.207941
20518-11	Tumor necrosis factor receptor superfamily member 25	DR3	Q93038	TNFRSF25	0.825599	0.285233	0.00633517	0.207941
8775-61	Protein FAM24B	FA24B	Q8N5W8	FAM24B	0.146154	0.0505185	0.00635792	0.207941
10752-8	Chromodomain Y-like protein 2	CDYL2	Q8N8U2	CDYL2	0.500679	0.1731	0.00636868	0.207941
3471-49	Serine/threonine-protein kinase 16	STK16	O75716	STK16	0.218486	0.0755542	0.00637944	0.207941
9786-310	Radiation-inducible immediate-early gene IEX-1	IEX1	P46695	IER3	0.26622	0.0920964	0.00639794	0.207941
3175-51	A disintegrin and metalloproteinase with thrombospondin motifs 13	ATS13	Q76LX8	ADAMTS13	-0.332564	0.115093	0.00641673	0.207941
15594-47	Serine protease HTRA1	HTRA1	Q92743	HTRA1	0.443588	0.153522	0.00641881	0.207941
4880-21	Growth/differentiation factor 2	GDF2	Q9UK05	GDF2	-0.391107	0.135455	0.0064527	0.208114
8780-2	Protocadherin-10:Cytoplasmic domain	PCD10:CD	Q9P2E7	PCDH10	0.757763	0.262872	0.00653225	0.208541
18842-24	Ubiquitin-conjugating enzyme E2 D2	UB2D2	P62837	UBE2D2	0.378688	0.13144	0.00655862	0.208541
8474-6	Inactive tyrosine-protein kinase transmembrane receptor ROR1	ROR1	Q01973	ROR1	-0.282536	0.0982217	0.00663612	0.208541
24641-10	Claudin-1	CLD1	O95832	CLDN1	0.316347	0.109984	0.00663986	0.208541
7156-2	Alpha-(1,3)-fucosyltransferase 10	FUT10	Q6P4F1	FUT10	-0.270766	0.0941551	0.00664931	0.208541
13062-4	Glia maturation factor gamma	GMFG	O60234	GMFG	0.516453	0.179679	0.00667411	0.208541
24686-19	Acyl-CoA-binding domain-containing protein 4	ACBD4	Q8NC06	ACBD4	0.257096	0.0894782	0.00669166	0.208541
3057-55	WNT1-inducible-signaling pathway protein 1	WISP-1	O95388	CCN4	0.631206	0.219916	0.00674489	0.208541
13439-6	IQ domain-containing protein F3	IQCF3	P0C7M6	IQCF3	0.388884	0.135498	0.00674794	0.208541
3283-21	Transforming growth factor-beta-induced protein ig-h3	BGH3	Q15582	TGFBI	0.337141	0.117513	0.0067667	0.208541
23324-6	Heat shock protein beta-3	HSPB3	Q12988	HSPB3	0.256847	0.0895511	0.00678067	0.208541
13125-45	Vitronectin	Vitronectin	P04004	VTN	1.13764	0.397512	0.00689093	0.210825
25963-2	Exportin-5	XPO5	Q9HAV4	XPO5	0.438995	0.153459	0.00691276	0.210825
6245-4	Nectin-2	Nectin-2	Q92692	NECTIN2	0.179322	0.0627811	0.00699093	0.210987
11138-16	Runt-related transcription factor 3	RUNX3	Q13761	RUNX3	0.182635	0.0639842	0.00702558	0.210987
9952-57	Transcription factor A, mitochondrial	TFAM	Q00059	TFAM	0.389417	0.136436	0.00702853	0.210987
12434-25	IST1 homolog	K0174	P53990	IST1	0.341064	0.119566	0.00705935	0.210987
20939-113	H/ACA ribonucleoprotein complex subunit 2	NHP2	Q9NX24	NHP2	0.230985	0.0809982	0.00707354	0.210987
16883-57	Ras-related protein Rab-4A	RAB4A	P20338	RAB4A	0.274312	0.0962251	0.00709175	0.210987
3042-7	Myoglobin	Myoglobin	P02144	MB	0.406255	0.142875	0.00722599	0.211114
23405-33	HORMA domain-containing protein 2	HORM2	Q8N7B1	HORMAD2	-0.154814	0.0544705	0.00724945	0.211114
12735-39	Cold shock domain-containing protein E1	CSDE1	O75534	CSDE1	0.345205	0.121483	0.00725998	0.211114
18399-1	A-kinase anchor protein 7 isoforms alpha and beta	AKA7A	O43687	AKAP7	0.216973	0.0763668	0.00726749	0.211114
14663-44	E3 ubiquitin-protein ligase RNF8	RNF8	O76064	RNF8	0.409891	0.144338	0.00729352	0.211114
7747-47	NADH dehydrogenase [ubiquinone] 1 beta subcomplex subunit 11, mitochondrial	NDUBB	Q9NX14	NDUFB11	0.472182	0.166276	0.00729446	0.211114
11618-83	Transcriptional activator Myb	MYB	P10242	MYB	0.169943	0.0598714	0.00731839	0.211114
7049-2	Disintegrin and metalloproteinase domain-containing protein 23	ADAM 23	O75077	ADAM23	-0.314308	0.110879	0.00738964	0.211114
5661-15	Interleukin-18	IL-18	Q14116	IL18	0.609823	0.215249	0.00741984	0.211114
13740-51	Secreted frizzled-related protein 3	sFRP-3	Q92765	FRZB	0.786519	0.277659	0.00742787	0.211114
12554-10	DNA repair protein RAD51 homolog 4	RA51D	O75771	RAD51D	0.198435	0.070086	0.00745388	0.211114
10731-10	Heparan sulfate glucosamine 3-O-sulfotransferase 5	HS3S5	Q8IZT8	HS3ST5	0.685062	0.242105	0.0074865	0.211114
11121-56	Brorin	VWC2	Q2TAL6	VWC2	1.11845	0.395274	0.00748763	0.211114
4959-2	Anterior gradient protein 2 homolog	AGR2	O95994	AGR2	0.294827	0.104292	0.00753768	0.211114
19196-73	Homeodomain-only protein	HOP	Q9BPY8	HOPX	0.467848	0.165526	0.0075478	0.211114
13525-17	Potassium voltage-gated channel subfamily G member 4	KCNG4	Q8TDN1	KCNG4	0.408219	0.144569	0.00760046	0.211114
16015-19	Alanine aminotransferase 1	ALT	P24298	GPT	0.267681	0.0948361	0.00762257	0.211114
10424-31	Neural proliferation differentiation and control protein 1	NPDC1	Q9NQX5	NPDC1	0.344019	0.121926	0.00764244	0.211114
10781-19	C-type lectin domain family 4 member G	CLC4G	Q6UXB4	CLEC4G	0.26639	0.0944191	0.00764632	0.211114
11563-51	Synaptotagmin-like protein 4:Ca2+-dependent membrane-targeting module 2	SYTL4:C2 2	Q96C24	SYTL4	0.433637	0.153819	0.00768984	0.211514
13672-3	Heat shock 70 kDa protein 6	HSP76	P17066	HSPA6	0.231929	0.0823212	0.00772455	0.21167
21945-4	Protein Wnt-5b	WNT5B	Q9H1J7	WNT5B	-0.333497	0.118475	0.00777305	0.211948
5599-88	Prenylcysteine oxidase-like	PCYXL	Q8NBM8	PCYOX1L	0.166098	0.0590273	0.00779285	0.211948
6039-24	Corticotropin-releasing factor-binding protein	CRHBP	P24387	CRHBP	0.560842	0.199698	0.00790247	0.212679
12694-28	Probable dimethyladenosine transferase	DIM1	Q9UNQ2	DIMT1	-0.160283	0.0570732	0.00790393	0.212679
6274-15	WSC domain-containing protein 2	WSCD2	Q2TBF2	WSCD2	0.387145	0.137902	0.00792385	0.212679
12892-10	Synaptotagmin-like protein 1	SYTL1	Q8IYJ3	SYTL1	0.179511	0.0639565	0.00793644	0.212679
11122-97	Maspardin	SPG21	Q9NZD8	SPG21	0.134742	0.0480538	0.00799315	0.213068
5688-65	Cerebellin-4	CBLN4	Q9NTU7	CBLN4	-0.273995	0.0978159	0.00805135	0.213068
6283-60	Mast cell-expressed membrane protein 1	MCEM1	Q8IX19	MCEMP1	0.33832	0.120781	0.00805208	0.213068
4696-2	Fatty acid-binding protein, heart	FABP	P05413	FABP3	0.178577	0.0637893	0.00808527	0.213068
20591-48	Gliomedin	GLDN	Q6ZMI3	GLDN	0.237303	0.0848238	0.00812406	0.213068
6533-20	Deoxyribonuclease-2-beta	DNS2B	Q8WZ79	DNASE2B	-0.0977832	0.0349842	0.00817665	0.213068
8853-2	C-type lectin domain family 4 member A	CLC4A	Q9UMR7	CLEC4A	0.200765	0.0718443	0.00818967	0.213068
9089-77	Junctophilin-3	JPH3	Q8WXH2	JPH3	0.113895	0.0407658	0.00820104	0.213068
19586-89	Ras-related protein Rab-3C	RAB3C	Q96E17	RAB3C	0.278753	0.0998377	0.00823931	0.213068
11712-207	Protein unc-45 homolog A	UN45A	Q9H3U1	UNC45A	-0.0901625	0.0322946	0.00824326	0.213068
6027-31	Relaxin-3	REL3	Q8WXF3	RLN3	0.234462	0.0840279	0.00827663	0.213174
21595-8	Coiled-coil domain-containing protein 43	CCD43	Q96MW1	CCDC43	0.585726	0.210093	0.00832621	0.213696
9366-54	Interleukin-21 receptor	IL-21 sR	Q9HBE5	IL21R	0.416017	0.149421	0.00840604	0.214988
11243-90	Adhesion G-protein coupled receptor F1	GPR110	Q5T601	ADGRF1	0.329427	0.118413	0.00845236	0.215417
18900-37	GTPase HRas	H-ras (WT)	P01112	HRAS	0.258497	0.0929644	0.0084829	0.215442
21206-218	HCLS1-associated protein X-1	HAX1	O00165	HAX1	0.224501	0.0807988	0.00852785	0.215737
25918-60	HLA class I histocompatibility antigen, alpha chain E	HLAE	P13747	HLA-E	0.628956	0.226716	0.00862178	0.215737
24654-13	Transcription cofactor HES-6	HES6	Q96HZ4	HES6	0.366164	0.132021	0.0086363	0.215737
18302-204	Protein zwilch homolog	ZWILC	Q9H900	ZWILCH	0.243401	0.0877634	0.00863985	0.215737
18214-2	Glutamate--cysteine ligase regulatory subunit	GSH0	P48507	GCLM	0.377667	0.136182	0.00864251	0.215737
24931-9	Epidermal growth factor receptor kinase substrate 8-like protein 3	ES8L3	Q8TE67	EPS8L3	-0.398037	0.143648	0.00869355	0.21582
11334-7	Leukocyte immunoglobulin-like receptor subfamily B member 3	LIRB3	O75022	LILRB3	0.229261	0.0827687	0.00871619	0.21582
21827-7	Rho-related GTP-binding protein RhoQ	RHOQ	P17081	RHOQ	0.448462	0.161954	0.00873464	0.21582
14268-4	Sulfiredoxin-1	SRXN1	Q9BYN0	SRXN1	0.337178	0.121864	0.0087841	0.216309
7179-69	Neurofascin	NFASC	O94856	NFASC	-0.194182	0.0702584	0.00885149	0.216548
15430-165	Opticin	OPT	Q9UBM4	OPTC	0.554718	0.200713	0.00885325	0.216548
5745-64	Peptidase inhibitor 15	PI15	O43692	PI15	0.326915	0.118394	0.00890922	0.216975
25902-27	Glutamate dehydrogenase 1, mitochondrial	DHE3	P00367	GLUD1	0.44777	0.162248	0.00894233	0.216975
20225-119	Signal transducer and activator of transcription 5A	STA5A	P42229	STAT5A	0.419114	0.151908	0.00896	0.216975
25288-16	Dimethylaniline monooxygenase [N-oxide-forming] 3	FMO3	P31513	FMO3	0.268192	0.0973225	0.00903511	0.218069
11480-1	Aldehyde dehydrogenase, dimeric NADP-preferring	Aldehyde dehydrogenase, class 3	P30838	ALDH3A1	-0.125741	0.0457298	0.00917409	0.220407
8887-21	Nuclear migration protein nudC:CS domain	NUDC:CS	Q9Y266	NUDC	0.496851	0.180942	0.00926134	0.220407
16612-28	Syndecan-3	SDC3	O75056	SDC3	0.470988	0.171637	0.00930388	0.220407
5617-41	Pro-FMRFamide-related neuropeptide FF	NPFF	O15130	NPFF	0.665378	0.242618	0.00934149	0.220407
21276-11	CD133 antigen	CD133	O43490	PROM1	0.314112	0.114667	0.00941616	0.220407
7805-52	Golgi SNAP receptor complex member 1	GOS-28	O95249	GOSR1	0.288574	0.105358	0.00942435	0.220407
12795-2	Zinc finger protein 566	ZN566	Q969W8	ZNF566	0.210524	0.0769416	0.00949194	0.220407
13540-1	G-protein coupled receptor 26	GPR26	Q8NDV2	GPR26	0.225038	0.0822764	0.00951598	0.220407
9983-97	Inactive serine protease 35	PRS35	Q8N3Z0	PRSS35	0.367901	0.134587	0.00955429	0.220407
8929-7	Transcription factor TFIIIB component B'' homolog	BDP1	A6H8Y1	BDP1	0.403337	0.147654	0.00960052	0.220407
5723-4	Insulin-like 3	INSL3	P51460	INSL3	0.348072	0.127442	0.00961081	0.220407
23319-6	AN1-type zinc finger protein 2B	ZFN2B	Q8WV99	ZFAND2B	0.388972	0.142484	0.00964168	0.220407
9039-47	Torsin-1A-interacting protein 1:Nuclear domain	TOIP1:Nuclear	Q5JTV8	TOR1AIP1	0.402872	0.147655	0.00967741	0.220407
21829-8	40S ribosomal protein S12	RS12	P25398	RPS12	0.397916	0.145866	0.00969001	0.220407
11395-5	Protein-tyrosine kinase 2-beta:4.1 protein, ezrin, radixin, moesin domain	FAK2:FERM	Q14289	PTK2B	0.11772	0.0431853	0.0097393	0.220407
11168-3	Multiple epidermal growth factor-like domains protein 10	MEG10	Q96KG7	MEGF10	0.325448	0.119424	0.00975842	0.220407
18347-15	Laminin-2	Laminin-2	P24043|P07942|P11047	LAMA2|LAMB1|LAMC1	-0.220081	0.0808399	0.00982527	0.220407
24679-35	Transcription factor ETV7	ETV7	Q9Y603	ETV7	0.618752	0.22752	0.00989652	0.220407
11401-181	E3 ubiquitin-protein ligase RNF146	RN146	Q9NTX7	RNF146	0.194664	0.0715798	0.00989697	0.220407
18875-125	Chondrocalcin	Chondrocalcin	P02458	COL2A1	-0.729921	0.2685	0.00992234	0.220407
6413-79	Lipase member K	LIPK	Q5VXJ0	LIPK	-0.13032	0.0479497	0.00993913	0.220407
20393-10	Retinal cone rhodopsin-sensitive cGMP 3',5'-cyclic phosphodiesterase subunit gamma	CNCG	Q13956	PDE6H	0.323283	0.119073	0.0100103	0.220407
19255-124	NTF2-related export protein 2	NXT2	Q9NPJ8	NXT2	-0.290826	0.107162	0.0100378	0.220407
25456-73	26S protease regulatory subunit 8	PRS8	P62195	PSMC5	0.308367	0.113686	0.0100748	0.220407
4673-13	Interleukin-6	IL-6	P05231	IL6	-0.234625	0.0865451	0.0101108	0.220407
3420-21	Carbonic anhydrase 13	Carbonic anhydrase XIII	Q8N1Q1	CA13	-0.354306	0.130722	0.0101269	0.220407
10023-32	Vitamin D3 receptor	VDR	P11473	VDR	0.271319	0.100114	0.010134	0.220407
9999-1	Interferon regulatory factor 6	IRF6	O14896	IRF6	-0.362186	0.133672	0.0101492	0.220407
12750-9	Integrin beta-2	LFA-1 beta-2	P05107	ITGB2	0.287598	0.106157	0.0101572	0.220407
10363-13	Mothers against decapentaplegic homolog 3	SMAD3	P84022	SMAD3	0.481372	0.177778	0.0101947	0.220407
15622-13	Opioid-binding protein/cell adhesion molecule	OBCAM	Q14982	OPCML	-0.218139	0.0806029	0.0102298	0.220407
9790-28	Serine/threonine-protein kinase BRSK2	BR serine/threonine kinase 2	Q8IWQ3	BRSK2	0.278664	0.102993	0.0102472	0.220407
22839-23	Zinc finger protein 263	ZN263	O14978	ZNF263	0.514708	0.190262	0.0102578	0.220407
7193-98	Protocadherin alpha-C1	PCDC1	Q9H158	PCDHAC1	-0.189056	0.0699224	0.0102954	0.220407
19142-39	DNA (cytosine-5)-methyltransferase 3-like	DNM3L	Q9UJW3	DNMT3L	0.304706	0.112698	0.0102968	0.220407
9316-67	WAP four-disulfide core domain protein 1	WFDC1	Q9HC57	WFDC1	0.642597	0.23785	0.0103497	0.220407
7851-30	Ankyrin repeat domain-containing protein 46	ANR46	Q86W74	ANKRD46	0.200311	0.0741525	0.0103589	0.220407
11118-107	Ras-related protein Rab-17	RAB17	Q9H0T7	RAB17	0.295928	0.109613	0.0103998	0.220407
15641-20	Tomoregulin-1	TEFF1	Q8IYR6	TMEFF1	-0.214922	0.0796349	0.0104239	0.220407
13556-28	5-hydroxytryptamine receptor 2A	5HT2A	P28223	HTR2A	0.0924281	0.0342502	0.0104296	0.220407
13687-5	C-C motif chemokine 1	I-309	P22362	CCL1	0.376108	0.139373	0.0104307	0.220407
22518-54	Kinetochore-associated protein NSL1 homolog	NSL1	Q96IY1	NSL1	0.258019	0.0956559	0.0104623	0.220407
13447-42	Shadow of prion protein	SPRN	Q5BIV9	SPRN	0.336047	0.124611	0.0104776	0.220407
21715-40	Sentrin-specific protease 1	SENP1	Q9P0U3	SENP1	-0.154968	0.0574763	0.0104927	0.220407
5033-27	Tropomyosin alpha-1 chain	Tropomyosin 1 alpha chain	P09493	TPM1	0.276492	0.102651	0.0105635	0.220407
21707-15	Complement C1q-like protein 3	C1QL3	Q5VWW1	C1QL3	-0.222166	0.0825191	0.0105956	0.220407
22484-17	Casein kinase I isoform alpha-like	KC1AL	Q8N752	CSNK1A1L	0.404012	0.150176	0.0106501	0.220407
23696-256	tRNA (adenine(58)-N(1))-methyltransferase non-catalytic subunit TRM6	TRM6	Q9UJA5	TRMT6	0.623522	0.231851	0.0106747	0.220407
6064-4	Endoplasmic reticulum resident protein 44	TXNDC4	Q9BS26	ERP44	0.408882	0.152162	0.0107329	0.220407
5590-11	Zona pellucida-like domain-containing protein 1	ZPLD1	Q8TCW7	ZPLD1	0.23752	0.0884669	0.0107947	0.220407
11214-40	DnaJ homolog subfamily B member 9	DNJB9	Q9UBS3	DNAJB9	-0.244166	0.0910749	0.0109006	0.220407
13516-46	ER membrane protein complex subunit 4	TMM85	Q5J8M3	EMC4	0.861855	0.321956	0.0110097	0.220407
19333-4	Heterogeneous nuclear ribonucleoprotein K	hnRNP K	P61978	HNRNPK	0.477689	0.178491	0.0110282	0.220407
17137-160	Hemoglobin subunit beta	Beta-globin	P68871	HBB	0.749094	0.280088	0.0110766	0.220407
16561-9	Alpha-1B-glycoprotein	Alpha-1B-glycoprotein	P04217	A1BG	-0.142942	0.0534686	0.0111073	0.220407
8922-4	Transmembrane and coiled-coil domains protein 3:region 1	TMCC3:region 1	Q9ULS5	TMCC3	0.539321	0.201891	0.0111639	0.220407
4929-55	Sex hormone-binding globulin	SHBG	P04278	SHBG	-0.483552	0.181188	0.0112354	0.220407
4557-61	Kin of IRRE-like protein 3	KIRR3	Q8IZU9	KIRREL3	-0.120689	0.045282	0.0113335	0.220407
21172-11	Mesoderm development candidate 1	MESD1	Q9H1K6	TLNRD1	0.299174	0.112265	0.0113447	0.220407
6408-2	Inhibin beta C chain	INHBC	P55103	INHBC	0.859392	0.323001	0.0114647	0.220407
5717-2	Cartilage intermediate layer protein 1	CILP	O75339	CILP	0.619653	0.232928	0.0114753	0.220407
10356-21	Transcription factor AP-1	c-Jun	P05412	JUN	0.310207	0.116615	0.0114803	0.220407
21327-12	Modulator of retrovirus infection homolog	MRI	Q9BWK5	CYREN	0.0903564	0.0339809	0.0115108	0.220407
5384-67	Transcription factor IIIB 90 kDa subunit	BRF-1	Q92994	BRF1	0.234977	0.0884033	0.01154	0.220407
6411-58	Beta-defensin 135	DB135	Q30KP9	DEFB135	0.253823	0.0955289	0.0115682	0.220407
12668-7	Vacuolar protein sorting-associated protein 4B	VPS4B	O75351	VPS4B	0.43257	0.162826	0.0115792	0.220407
17511-10	Ribonuclease P protein subunit p30	RPP30	P78346	RPP30	0.299627	0.112789	0.011583	0.220407
13943-38	Protein dpy-30 homolog	DPY30	Q9C005	DPY30	0.345824	0.130193	0.0115907	0.220407
19370-30	Heparan sulfate glucosamine 3-O-sulfotransferase 4	HS3S4	Q9Y661	HS3ST4	0.354647	0.133518	0.0115928	0.220407
11308-8	Cyclic AMP-responsive element-binding protein 3-like protein 4	CR3L4	Q8TEY5	CREB3L4	0.152987	0.0576075	0.0116072	0.220407
8479-4	Stromelysin-2	MMP-10	P09238	MMP10	0.281409	0.105974	0.0116139	0.220407
2954-56	Neutrophil collagenase	MMP-8	P22894	MMP8	0.470264	0.177172	0.0116477	0.220407
17776-15	Peroxisomal trans-2-enoyl-CoA reductase	PECR	Q9BY49	PECR	0.154138	0.0581045	0.0116909	0.220407
4771-10	Acid sphingomyelinase-like phosphodiesterase 3a	ASM3A	Q92484	SMPDL3A	0.408409	0.154024	0.0117254	0.220407
21507-48	COMM domain-containing protein 8	COMD8	Q9NX08	COMMD8	-0.640719	0.241641	0.0117272	0.220407
22050-19	KxDL motif-containing protein 1	KXDL1	Q9BQD3	KXD1	0.103905	0.0391956	0.0117446	0.220407
20988-63	Retinitis pigmentosa 9 protein	RP9	Q8TA86	RP9	0.411461	0.155239	0.0117573	0.220407
7767-1	Colipase-like protein 2	CF126	Q6UWE3	CLPSL2	0.616068	0.232677	0.011838	0.220407
11656-110	Ena/VASP-like protein	EVL	Q9UI08	EVL	0.354857	0.13411	0.0118883	0.220407
6963-82	P-selectin glycoprotein ligand 1:Cytoplasmic domain	SELPL:CD	Q14242	SELPLG	0.333865	0.126186	0.0118942	0.220407
19280-29	Ubiquitin-conjugating enzyme E2 D3	UB2D3	P61077	UBE2D3	0.867668	0.327941	0.0118946	0.220407
24226-30	Fascin	Fascin	Q16658	FSCN1	0.376661	0.142474	0.0119564	0.220407
22403-13	Histone H2B type 1-K	H2B1K	O60814	H2BC12	0.820035	0.310246	0.0119724	0.220407
7956-11	MICOS complex subunit MIC10	MOS1	Q5TGZ0	MICOS10	0.925327	0.350244	0.0120088	0.220407
9853-3	Interferon-induced protein with tetratricopeptide repeats 2	IFIT2	P09913	IFIT2	0.335186	0.126993	0.012085	0.220407
3437-80	Receptor-type tyrosine-protein kinase FLT3	Flt-3	P36888	FLT3	0.486229	0.184253	0.0120992	0.220407
15644-1	Biotinidase	Biotinidase	P43251	BTD	0.146185	0.055495	0.0122413	0.220407
11190-129	ATP-dependent zinc metalloprotease YME1L1	YMEL1	Q96TA2	YME1L1	0.259166	0.098389	0.0122442	0.220407
7882-31	SLAM family member 7	SLAF7	Q9NQ25	SLAMF7	0.304538	0.115623	0.0122506	0.220407
19556-12	Complement receptor type 1	Complement receptor type 1	P17927	CR1	-0.204227	0.0775481	0.0122606	0.220407
15612-5	Protein lin-7 homolog B	LIN7B	Q9HAP6	LIN7B	0.254397	0.0966364	0.0122921	0.220407
14291-53	Arf-GAP with GTPase, ANK repeat and PH domain-containing protein 2	AGAP2	Q99490	AGAP2	-0.104459	0.0397207	0.0123737	0.220407
24685-12	Sorting nexin-11	SNX11	Q9Y5W9	SNX11	0.28093	0.106825	0.0123742	0.220407
21823-5	Protein phosphatase 1G	PPM1G	O15355	PPM1G	0.32772	0.124642	0.0123903	0.220407
24662-78	Tetratricopeptide repeat protein 36	TTC36	A6NLP5	TTC36	0.399551	0.152045	0.0124349	0.220407
25308-8	LIM domain kinase 1	LIMK1	P53667	LIMK1	0.664865	0.253026	0.0124406	0.220407
25105-87	Eukaryotic translation initiation factor 2A	EIF2A	Q9BY44	EIF2A	0.468999	0.178543	0.0124662	0.220407
22394-8	Transcription factor 21	TCF21	O43680	TCF21	-0.41286	0.157467	0.0126188	0.220407
6423-66	Complement C1q-like protein 2	C1QL2	Q7Z5L3	C1QL2	-0.227853	0.0869049	0.0126194	0.220407
14616-16	Zinc finger protein 382	ZN382	Q96SR6	ZNF382	-0.128225	0.0489062	0.0126194	0.220407
22566-53	Pituitary adenylate cyclase-activating polypeptide type I receptor	PACR	P41586	ADCYAP1R1	0.238437	0.0909688	0.0126438	0.220407
2911-27	Midkine	Midkine	P21741	MDK	0.177552	0.0677632	0.012672	0.220407
4224-7	Heterogeneous nuclear ribonucleoprotein Q	HNRPQ	O60506	SYNCRIP	0.491967	0.187807	0.0126921	0.220407
14028-22	Phosphatidylinositol 4-phosphate 3-kinase C2 domain-containing subunit alpha	P3C2A	O00443	PIK3C2A	-0.243087	0.09282	0.0127118	0.220407
3045-72	Pleiotrophin	PTN	P21246	PTN	-0.201525	0.0770515	0.0128202	0.220407
7823-22	Alpha-N-acetylgalactosaminide alpha-2,6-sialyltransferase 2	SIA7B	Q9UJ37	ST6GALNAC2	0.405347	0.155018	0.0128399	0.220407
12378-71	Tapasin	TPSN	O15533	TAPBP	0.221993	0.0849027	0.0128451	0.220407
23366-15	Ubiquitin-like protein 7	UBL7	Q96S82	UBL7	0.20402	0.0780714	0.0128902	0.220407
5493-17	Serine/threonine-protein kinase WNK3	WNK3	Q9BYP7	WNK3	0.683165	0.261528	0.0129234	0.220407
18823-52	Histone H2B type 3-B	H2B3B	Q8N257	H2BU1	1.02745	0.393461	0.0129518	0.220407
10575-31	Poly(U)-binding-splicing factor PUF60	PUF60	Q9UHX1	PUF60	0.155734	0.0596619	0.012985	0.220407
11297-54	Neurogenic locus notch homolog protein 2	NOTC2	Q04721	NOTCH2	-0.149965	0.0574844	0.0130321	0.220407
7765-15	Integral membrane protein 2A	ITM2A	O43736	ITM2A	0.389915	0.149498	0.0130523	0.220407
18930-28	Slit homolog 2 protein	SLIT2	O94813	SLIT2	-0.359054	0.137685	0.0130646	0.220407
5988-49	Tumor necrosis factor ligand superfamily member 14	LIGHT	O43557	TNFSF14	0.369019	0.141643	0.0131451	0.220407
8645-257	Peroxisomal membrane protein PEX14:C-term	PEX14:C-term	O75381	PEX14	0.227253	0.0872322	0.0131495	0.220407
22041-26	Dual specificity mitogen-activated protein kinase kinase 5	MP2K5	Q13163	MAP2K5	0.190006	0.0729375	0.0131528	0.220407
21923-24	SAE1/SAE2	SAE1/ SAE2	Q9UBE0|Q9UBT2	SAE1|UBA2	0.412786	0.15848	0.0131651	0.220407
12738-43	Nischarin	NISCH	Q9Y2I1	NISCH	0.391024	0.150146	0.0131772	0.220407
22509-9	Arginine-hydroxylase NDUFAF5, mitochondrial	NDUF5	Q5TEU4	NDUFAF5	0.492743	0.189207	0.0131787	0.220407
9609-25	Zinc finger protein 275	ZN275	Q9NSD4	ZNF275	0.452065	0.173588	0.0131791	0.220407
12916-3	Protein p13 MTCP-1	MTCP1	P56278	MTCP1	0.158397	0.0608481	0.0132142	0.220407
12532-28	Ubiquitin-conjugating enzyme E2 R1	UB2R1	P49427	CDC34	0.293752	0.112847	0.0132161	0.220407
22055-31	Forkhead box protein O1A	FOXO1A	Q12778	FOXO1	0.285317	0.109683	0.0132748	0.220407
15346-31	Interferon gamma	IFN-g	P01579	IFNG	0.410551	0.157839	0.0132816	0.220407
24907-3	Mitochondrial-processing peptidase subunit alpha	MPPA	Q10713	PMPCA	0.744932	0.286407	0.0132856	0.220407
23631-1	N-acetylgalactosamine kinase	GALK2	Q01415	GALK2	0.370959	0.142662	0.0133078	0.220407
6558-5	Collectin-10	COL10	Q9Y6Z7	COLEC10	0.276391	0.106312	0.013323	0.220407
11586-2	Leucine-rich repeat neuronal protein 1:Extracellular domain	LRRN1:ECD	Q6UXK5	LRRN1	-0.800941	0.308539	0.013451	0.220407
13131-5	Hexokinase-1	HXK1	P19367	HK1	0.36633	0.141154	0.0134727	0.220407
3805-16	Endothelial cell-specific molecule 1	Endocan	Q9NQ30	ESM1	-0.220496	0.0849677	0.0134791	0.220407
21141-9	Protein FAM84B	FA84B	Q96KN1	LRATD2	0.152097	0.058619	0.0134922	0.220407
11545-9	Tumor necrosis factor receptor superfamily member 14	HVEM	Q92956	TNFRSF14	0.559577	0.215701	0.0135069	0.220407
11682-7	Thioredoxin-interacting protein	TXNIP	Q9H3M7	TXNIP	0.456902	0.176133	0.0135121	0.220407
13481-24	Transcription elongation factor A protein 2	TCEA2	Q15560	TCEA2	0.193127	0.0744795	0.0135468	0.220407
18880-81	Collagen Type III	Collagen Type III	P02461	COL3A1	0.250541	0.096697	0.0136142	0.220407
20083-1	Ras-related protein Rab-6A	RAB6A	P20340	RAB6A	0.327215	0.126297	0.0136192	0.220407
2480-58	Metalloproteinase inhibitor 3	TIMP-3	P35625	TIMP3	-0.635901	0.245528	0.0136496	0.220407
12742-160	Transmembrane protein 8B	TMM8B	A6NDV4	TMEM8B	0.391405	0.151165	0.0136721	0.220407
13381-49	Beta-1,4-galactosyltransferase 1	B4GT1	P15291	B4GALT1	0.207374	0.080105	0.0136884	0.220407
10620-21	Beta-microseminoprotein	PSP-94	P08118	MSMB	0.747404	0.28881	0.0137186	0.220407
16749-79	Growth/differentiation factor 10	BMP-3b	P55107	GDF10	0.238835	0.0923076	0.0137352	0.220407
6113-31	Endothelin-3	Endothelin 3	P14138	EDN3	0.415614	0.160635	0.0137375	0.220407
17752-24	Arginase-2, mitochondrial	Arginase	P78540	ARG2	-0.160529	0.062062	0.0137621	0.220407
14007-22	Bifunctional 3'-phosphoadenosine 5'-phosphosulfate synthase 1	PAPS1	O43252	PAPSS1	0.173679	0.0671559	0.0137746	0.220407
12580-7	Proteasome subunit beta type-5	PSB5	P28074	PSMB5	0.182775	0.0706743	0.0137766	0.220407
24318-13	FYVE, RhoGEF and PH domain-containing protein 2	FGD2	Q7Z6J4	FGD2	0.526471	0.203667	0.0138166	0.220407
5110-84	Neurexin-1-beta	NRX1B	P58400	NRXN1	-0.139244	0.0538952	0.0138625	0.220407
7921-65	Four-jointed box protein 1	FJX1	Q86VR8	FJX1	0.211631	0.0819377	0.0138889	0.220407
13529-39	Nucleosome assembly protein 1-like 2	NP1L2	Q9ULW6	NAP1L2	0.22682	0.0879645	0.0140357	0.220407
22023-3	Kynurenine/alpha-aminoadipate aminotransferase, mitochondrial	AADAT	Q8N5Z0	AADAT	0.552182	0.214182	0.0140507	0.220407
5613-75	Linker for activation of T-cells family member 2	NTAL	Q9GZY6	LAT2	0.122733	0.0476196	0.0140758	0.220407
5383-14	Tumor necrosis factor receptor superfamily member 13C	BAFF Receptor	Q96RJ3	TNFRSF13C	0.407828	0.158262	0.0140913	0.220407
13506-10	tRNA-dihydrouridine(20) synthase [NAD(P)+]-like	DUS2L	Q9NX74	DUS2	0.345903	0.134281	0.0141239	0.220407
19193-18	Prefoldin subunit 3	PFD3	P61758	VBP1	-0.111752	0.0433848	0.0141283	0.220407
6439-59	Uncharacterized protein C14orf93	CN093	Q9H972	C14orf93	0.696165	0.270386	0.0141676	0.220407
6612-90	BRICHOS domain-containing protein 5	CP079	Q6PL45	BRICD5	0.248711	0.0966022	0.0141718	0.220407
6469-62	Lymphocyte antigen 6 complex locus protein G6d	LY66D	O95868	LY6G6D	0.193575	0.0752142	0.014204	0.220407
20165-4	Dihydropyrimidinase	DPYS	Q14117	DPYS	0.410132	0.159374	0.0142131	0.220407
20546-71	Reticulon-4 receptor-like 1	R4RL1	Q86UN2	RTN4RL1	0.214092	0.0831963	0.0142152	0.220407
8250-2	Receptor-type tyrosine-protein phosphatase eta	PTPRJ	Q12913	PTPRJ	-0.255335	0.0992324	0.0142234	0.220407
7008-13	Protein eva-1 homolog C:Cytoplasmic domain	F176C:CD	P58658	EVA1C	-0.368069	0.143048	0.0142251	0.220407
11536-9	Histone H2A deubiquitinase MYSM1	MYSM1	Q5VVJ2	MYSM1	0.108028	0.0420028	0.0142643	0.220407
3299-29	Contactin-5	Contactin-5	O94779	CNTN5	-0.1139	0.0442866	0.0142656	0.220407
13486-9	Polycystin-2:Cytoplasmic domain 1	PKD2:CD 1	Q13563	PKD2	0.500267	0.194573	0.0142927	0.220407
8024-64	Protein-tyrosine sulfotransferase 2	TPST2	O60704	TPST2	0.464826	0.180854	0.0143252	0.220407
9003-99	Macrophage receptor MARCO	MARCO	Q9UEW3	MARCO	0.337642	0.131437	0.0143719	0.220407
22091-14	Beta-ureidopropionase	BUP1	Q9UBR1	UPB1	0.294299	0.114606	0.0144041	0.220407
3554-24	Adiponectin	Adiponectin	Q15848	ADIPOQ	-0.394982	0.153868	0.014436	0.220407
7965-25	Hemoglobin subunit theta-1	HBAT	P09105	HBQ1	0.229625	0.0894528	0.0144365	0.220407
16312-45	Cadherin-6	Cadherin-6	P55285	CDH6	0.47672	0.18572	0.014441	0.220407
6042-52	Tenascin	Tenascin	P24821	TNC	-0.242706	0.0945617	0.0144492	0.220407
16825-20	Ataxin-3	ATX3	P54252	ATXN3	0.343402	0.133802	0.0144541	0.220407
3538-26	Aromatic-L-amino-acid decarboxylase	dopa decarboxylase	P20711	DDC	-0.134108	0.052254	0.0144553	0.220407
19630-2	Gamma-synuclein	g-Synuclein	O76070	SNCG	0.348589	0.135967	0.0145506	0.220407
7880-9	Proteasome subunit alpha type-1	PSA1	P25786	PSMA1	0.257887	0.100626	0.0145838	0.220407
9932-49	Semaphorin-4F	SEM4F	O95754	SEMA4F	0.248962	0.0971536	0.0145936	0.220407
17722-5	Peptidyl-prolyl cis-trans isomerase FKBP4	FKBP52 protein	Q02790	FKBP4	0.365175	0.142534	0.0146127	0.220407
10832-24	Beta-1,4-galactosyltransferase 6	B4GT6	Q9UBX8	B4GALT6	-0.192428	0.0751185	0.0146254	0.220407
15331-47	Histone-binding protein RBBP4	RBBP4	Q09028	RBBP4	0.293999	0.1148	0.0146501	0.220407
5631-83	Promotilin	MOTI	P12872	MLN	0.42335	0.165346	0.0146709	0.220407
13602-6	NHP2-like protein 1	NH2L1	P55769	SNU13	0.289476	0.113117	0.0147177	0.220407
14064-21	Peptidoglycan recognition protein 1	PGRP-S	O75594	PGLYRP1	-0.0881378	0.0344437	0.0147245	0.220407
15446-25	Neuregulin-1, sensory and motor neuron-derived factor isoform	SMDF	Q02297	NRG1	0.60159	0.235134	0.0147387	0.220407
9391-60	ProSAAS	PCSK1	Q9UHG2	PCSK1N	-0.697847	0.272776	0.0147452	0.220407
19188-21	nucleosome assembly protein 1-like 4	NAP2L	Q99733	NAP1L4	0.628727	0.245788	0.0147563	0.220407
12400-25	Ubiquitin-conjugating enzyme E2 T	UBE2T	Q9NPD8	UBE2T	0.469508	0.183716	0.0148422	0.221237
12878-60	Oxysterol-binding protein-related protein 11	OSB11	Q9BXB4	OSBPL11	-0.773404	0.302853	0.0149109	0.221807
21282-21	TNFAIP3-interacting protein 1	TNIP1	Q15025	TNIP1	-0.406931	0.159451	0.0149706	0.221999
4188-1	Aflatoxin B1 aldehyde reductase member 2	Aflatoxin B1 aldehyde reductase	O43488	AKR7A2	0.227721	0.0892834	0.0150269	0.221999
18415-16	ADP-ribosylation factor-like protein 6	ARL6	Q9H0F7	ARL6	0.395189	0.154963	0.0150389	0.221999
6543-182	Prolactin-releasing peptide	PRRP	P81277	PRLH	0.399999	0.156861	0.0150456	0.221999
13053-6	Sodium- and chloride-dependent neutral and basic amino acid transporter B(0+)	S6A14	Q9UN76	SLC6A14	0.393131	0.154424	0.0152011	0.223329
22568-7	Desmoglein-4	DSG4	Q86SJ6	DSG4	0.524322	0.206105	0.0152693	0.223329
25922-7	Low-density lipoprotein receptor-related protein 5	LRP5	O75197	LRP5	0.205055	0.0806161	0.015282	0.223329
9078-207	Beta-1-syntrophin	SNTB1	Q13884	SNTB1	0.313961	0.123444	0.0152917	0.223329
21235-11	Importin subunit alpha-6	IMA6	O15131	KPNA5	0.287393	0.112998	0.015292	0.223329
22099-1	Uncharacterized protein C4orf36	CD036	Q96KX1	C4orf36	-0.170543	0.0671451	0.0154193	0.223329
6935-123	BMP and activin membrane-bound inhibitor homolog:Cytoplasmic domain	BAMBI:CD	Q13145	BAMBI	0.29955	0.117937	0.0154194	0.223329
17350-13	Charged multivesicular body protein 2b	CHM2B	Q9UQN3	CHMP2B	0.409099	0.161337	0.0155782	0.223329
10439-57	Alpha-amylase 2B	Alpha-amylase 2B	P19961	AMY2B	-0.259612	0.102403	0.0155965	0.223329
10012-5	SAM pointed domain-containing Ets transcription factor	SPDEF	O95238	SPDEF	0.274987	0.10851	0.0156342	0.223329
16918-198	Toll-like receptor 3	TLR3	O15455	TLR3	-0.161795	0.0638527	0.0156464	0.223329
8535-102	Dermokine	Dermokine	Q6E0U4	DMKN	0.187886	0.0741721	0.0156757	0.223329
10022-207	DNA polymerase eta	POLH	Q9Y253	POLH	-0.242064	0.0955884	0.0157044	0.223329
23638-3	Carnosine N-methyltransferase	CARME	Q8N4J0	CARNMT1	-0.122105	0.0482402	0.0157494	0.223329
9837-60	NAD(P)H dehydrogenase [quinone] 1	NAD(P)H dehydrogenase	P15559	NQO1	0.56152	0.221879	0.0157658	0.223329
3445-53	Interleukin-15 receptor subunit alpha	IL-15 Ra	Q13261	IL15RA	0.201349	0.0796067	0.015821	0.223329
13932-45	Rho guanine nucleotide exchange factor 7	COOL-1	Q14155	ARHGEF7	0.181882	0.0719137	0.0158259	0.223329
13378-80	Glutaredoxin-like protein C5orf63	YD286	A6NC05	C5orf63	0.25132	0.0994017	0.0158582	0.223329
13676-46	Inhibin beta B chain	Inhibin bB chain	P09529	INHBB	0.405263	0.160359	0.0159006	0.223329
19388-2	Cadherin-12:Extracellular domain	Cadherin-12:ECD	P55289	CDH12	-0.596102	0.235874	0.0159016	0.223329
12534-10	Calcium-binding and coiled-coil domain-containing protein 2	CACO2	Q13137	CALCOCO2	0.275633	0.109086	0.0159191	0.223329
20442-12	Calcipressin-3	RCAN3	Q9UKA8	RCAN3	0.74204	0.293771	0.0159511	0.223329
20221-26	cAMP-specific 3',5'-cyclic phosphodiesterase 4C	PDE4C	Q08493	PDE4C	0.983631	0.389517	0.0159765	0.223329
18243-9	UMP-CMP kinase	Cytidylate kinase	P30085	CMPK1	0.271516	0.107527	0.0159828	0.223329
3204-2	Leukotriene A-4 hydrolase	LKHA4	P09960	LTA4H	0.843627	0.334099	0.0159835	0.223329
8016-19	DnaJ homolog subfamily C member 4:N-term	DNJC4:N-term	Q9NNZ3	DNAJC4	0.150886	0.0597627	0.0159959	0.223329
21183-1	Dual specificity protein phosphatase 10	DUS10	Q9Y6W6	DUSP10	-0.590243	0.233784	0.0159966	0.223329
9016-12	Oxysterols receptor LXR-beta	NR1H2	P55055	NR1H2	0.455662	0.180491	0.016003	0.223329
5594-87	LDLR chaperone MESD	MESD2	Q14696	MESD	0.165511	0.0655742	0.0160243	0.223329
11353-143	Mothers against decapentaplegic homolog 2	SMAD2	Q15796	SMAD2	0.225079	0.0892773	0.0161369	0.223837
2358-19	Vascular endothelial growth factor receptor 3	VEGF sR3	P35916	FLT4	1.0056	0.399114	0.0161971	0.223837
6506-54	Transmembrane emp24 domain-containing protein 10	TMEDA	P49755	TMED10	0.230875	0.0916344	0.0161993	0.223837
9329-28	Trem-like transcript 1 protein:Extracellular domain, Ig-like V-type domain	TRML1:ECD	Q86YW5	TREML1	-0.345881	0.137296	0.0162106	0.223837
5970-61	Leukocyte cell-derived chemotaxin-2	LECT2	O14960	LECT2	0.282386	0.112154	0.016265	0.223837
5867-60	Arginase-1	ARGI1	P05089	ARG1	-0.618428	0.245716	0.0163046	0.223837
9987-30	Leucine-rich repeat-containing protein 25:Cytoplasmic domain	LRC25:CD	Q8N386	LRRC25	0.326418	0.129694	0.0163053	0.223837
9758-17	40S ribosomal protein S4, X isoform	RS4X	P62701	RPS4X	0.31636	0.125699	0.0163064	0.223837
12845-18	Sorting nexin-17	SNX17	Q15036	SNX17	0.312998	0.124422	0.0163528	0.224051
13229-20	Protein Mdm4	MDM4	O15151	MDM4	0.176908	0.0703536	0.0163951	0.22421
12817-1	GTP-binding protein GEM	GEM	P55040	GEM	0.624763	0.248799	0.0165313	0.224352
8447-11	Appetite-regulating hormone	ghrelin	Q9UBU3	GHRL	0.151288	0.060261	0.0165546	0.224352
11292-13	Scavenger receptor class A member 3:region 2	SCAR3:region 2	Q6AZY7	SCARA3	0.347732	0.138526	0.0165673	0.224352
22548-18	Regulator of G-protein signaling 13	RGS13	O14921	RGS13	0.287974	0.11475	0.016593	0.224352
6263-77	Phospholipid transfer protein	PLTP	P55058	PLTP	0.395871	0.157898	0.0166912	0.224352
4455-89	Lactadherin	MFGM	Q08431	MFGE8	0.354627	0.14148	0.016714	0.224352
7888-58	Cytochrome c oxidase assembly factor 3 homolog, mitochondrial	CCD56	Q9Y2R0	COA3	0.322003	0.12852	0.0167577	0.224352
21793-4	FGFR1 oncogene partner	FR1OP	O95684	CEP43	0.262375	0.104721	0.0167581	0.224352
13741-36	Insulin-like growth factor-binding protein 1	IGFBP-1	P08833	IGFBP1	-0.50448	0.201502	0.0168338	0.224352
22404-4	Inositol hexakisphosphate kinase 1	IP6K1	Q92551	IP6K1	-0.121291	0.0484648	0.0168718	0.224352
3431-54	Ephrin type-A receptor 1	EphA1	P21709	EPHA1	0.216848	0.0866625	0.0168899	0.224352
3396-54	Renin	Renin	P00797	REN	1.14374	0.457106	0.0168928	0.224352
12463-7	Kelch-like protein 13	KLH13	Q9P2N7	KLHL13	0.134981	0.0540102	0.0170136	0.224352
13977-28	BRCA1-associated RING domain protein 1	BARD1	Q99728	BARD1	0.151062	0.0604569	0.0170342	0.224352
21281-13	Calcium/calmodulin-dependent protein kinase II inhibitor 2	CK2N2	Q96S95	CAMK2N2	0.300753	0.120374	0.0170418	0.224352
18840-205	SH2 domain-containing protein 1B	SH21B	O14796	SH2D1B	0.35776	0.1432	0.0170485	0.224352
13933-276	NGFI-A-binding protein 1	NAB1	Q13506	NAB1	1.17803	0.471648	0.0170747	0.224352
14038-130	Cystatin-F	CYTF	O76096	CST7	0.424716	0.170091	0.0171031	0.224352
17693-2	Septin-6	Septin-6	Q14141	SEPTIN6	0.225327	0.0903524	0.0172319	0.224352
21802-53	Endonuclease 8-like 1	NEIL1	Q96FI4	NEIL1	0.251716	0.100945	0.0172439	0.224352
6107-3	Chymotrypsin-like elastase family member 1	ELA1	Q9UNI1	CELA1	-0.340888	0.136725	0.0172583	0.224352
10866-60	Serine/threonine-protein phosphatase 4 regulatory subunit 3A	P4R3A	Q6IN85	PPP4R3A	0.797386	0.319905	0.0172859	0.224352
21306-7	HAUS augmin-like complex subunit 1	HAUS1	Q96CS2	HAUS1	-0.474557	0.190503	0.0173483	0.224352
8664-36	Extracellular tyrosine-protein kinase PKDCC	PKDCC	Q504Y2	PKDCC	0.291439	0.117092	0.0174359	0.224352
15573-110	Neurocan core protein	CSPG3	O14594	NCAN	-0.371737	0.14939	0.017461	0.224352
13427-66	Mannosyl-oligosaccharide 1,2-alpha-mannosidase IC	MA1C1	Q9NR34	MAN1C1	0.286482	0.115147	0.0174782	0.224352
14110-200	SPARC	ON	P09486	SPARC	0.173488	0.0697836	0.017557	0.224352
22155-44	Gem-associated protein 7	GEMI7	Q9H840	GEMIN7	0.680819	0.273905	0.0175774	0.224352
17822-57	Ras-related and estrogen-regulated growth inhibitor	RERG	Q96A58	RERG	0.256497	0.103233	0.0176175	0.224352
5738-25	Tenascin	Tenascin	P24821	TNC	-0.269614	0.108549	0.0176534	0.224352
3418-12	Calcium/calmodulin-dependent protein kinase type 1D	CAMK1D	Q8IU85	CAMK1D	0.332796	0.133989	0.0176555	0.224352
23213-21	Uncharacterized protein C11orf70	CK070	Q9BRQ4	CFAP300	0.167589	0.0674849	0.0176721	0.224352
5114-65	Prolactin receptor	Prolactin Receptor	P16471	PRLR	0.210224	0.084672	0.0176955	0.224352
13497-34	Eukaryotic translation initiation factor 3 subunit J	EIF3J	O75822	EIF3J	0.350787	0.141333	0.0177305	0.224352
23148-100	Endothelial cell-derived lipase	Endothelial lipase	Q9Y5X9	LIPG	0.296788	0.119599	0.0177497	0.224352
25085-37	Tether containing UBX domain for GLUT4	ASPC1	Q9BZE9	ASPSCR1	0.220378	0.0888118	0.0177551	0.224352
22033-32	Wiskott-Aldrich syndrome protein	WASP	P42768	WAS	0.268207	0.108103	0.0177709	0.224352
3285-23	Complement C1r subcomponent	C1r	P00736	C1R	-0.555779	0.224014	0.0177726	0.224352
24279-30	U3 small nucleolar RNA-associated protein 6 homolog	UTP6	Q9NYH9	UTP6	0.295171	0.118985	0.0177829	0.224352
23566-6	Apolipoprotein-L2	ApoL-II	Q9BQE5	APOL2	0.573747	0.231315	0.0177992	0.224352
5692-79	Tumor necrosis factor	TNF-a	P01375	TNF	0.18756	0.0756649	0.017865	0.224352
24247-13	UPF0235 protein C15orf40	CO040	Q8WUR7	C15orf40	0.134815	0.0544339	0.0179571	0.224352
7928-183	Protein-tyrosine sulfotransferase 1	TPST1	O60507	TPST1	0.325316	0.131364	0.017967	0.224352
15556-49	Alpha-amylase 2B	Alpha-amylase 2B	P19961	AMY2B	-0.264008	0.106653	0.0180131	0.224352
11672-17	Kinesin-like protein KIF16B	KI16B	Q96L93	KIF16B	0.24683	0.0997261	0.0180262	0.224352
4910-21	Phospholipase A2	GIB	P04054	PLA2G1B	-0.597797	0.241529	0.0180271	0.224352
4203-50	Cofilin-1	Cofilin-1	P23528	CFL1	0.205304	0.0829585	0.0180387	0.224352
19613-16	Retinol dehydrogenase 10	RDH10	Q8IZV5	RDH10	0.0996557	0.0402894	0.0180945	0.224352
20586-18	Contactin-3	CNTN3	Q9P232	CNTN3	0.263578	0.10657	0.0181038	0.224352
21815-7	MOB kinase activator 3B	MOB3B	Q86TA1	MOB3B	0.338038	0.136715	0.0181347	0.224352
6369-82	Deformed epidermal autoregulatory factor 1 homolog	DEAF1	O75398	DEAF1	0.272787	0.110336	0.0181454	0.224352
7991-54	IQ domain-containing protein F1	IQCF1	Q8N6M8	IQCF1	0.74904	0.303001	0.0181562	0.224352
7695-106	Sequestosome-1	SQSTM	Q13501	SQSTM1	0.373158	0.150999	0.0181912	0.224352
20540-65	Semaphorin-4G	SEM4G	Q9NTN9	SEMA4G	0.641129	0.259521	0.0182273	0.224352
4407-10	Hepatocyte growth factor-like protein	MSP	P26927	MST1	0.415746	0.168307	0.0182393	0.224352
25242-12	Ciliogenesis-associated TTC17-interacting protein	CATIP	Q7Z7H3	CATIP	0.258058	0.104477	0.0182459	0.224352
12417-46	EKC/KEOPS complex subunit TPRKB	TPRKB	Q9Y3C4	TPRKB	0.190508	0.0771323	0.0182515	0.224352
8089-173	Nuclear receptor subfamily 4 group A member 1	NR4A1	P22736	NR4A1	0.218425	0.0884383	0.0182553	0.224352
8932-1	Ectonucleoside triphosphate diphosphohydrolase 6	ENTP6	O75354	ENTPD6	0.138697	0.0561669	0.0182739	0.224352
21110-5	Ubiquitin-conjugating enzyme E2 Z	UBE2Z	Q9H832	UBE2Z	0.263101	0.106554	0.0182818	0.224352
6994-19	Uncharacterized protein C3orf18	CC018	Q9UK00	C3orf18	0.203962	0.0826427	0.0183338	0.224352
23203-3	Retinoid-inducible serine carboxypeptidase	RISC	Q9HB40	SCPEP1	0.257948	0.104525	0.0183424	0.224352
7860-9	Probable E3 ubiquitin-protein ligase HERC4	HERC4	Q5GLZ8	HERC4	0.391182	0.158517	0.0183446	0.224352
21138-2	Nucleoplasmin-2	NPM2	Q86SE8	NPM2	-0.144372	0.058552	0.0184346	0.224387
13118-5	SPARC-related modular calcium-binding protein 1	SMOC1	Q9H4F8	SMOC1	0.1741	0.070704	0.0185814	0.224387
18195-3	Oral cancer-overexpressed protein 1	ORAV1	Q8WV07	LTO1	0.374105	0.151955	0.0186003	0.224387
8307-47	UPF0696 protein C11orf68	CK068	Q9H3H3	C11orf68	0.327386	0.13299	0.01861	0.224387
15487-164	Liver carboxylesterase 1	carboxylesterase, liver	P23141	CES1	0.368023	0.149545	0.0186452	0.224387
4712-28	Apolipoprotein D	Apo D	P05090	APOD	0.744076	0.302407	0.0186645	0.224387
12450-42	Phosphomevalonate kinase	PMVK	Q15126	PMVK	0.227527	0.0925063	0.0187058	0.224387
18206-18	Alcohol dehydrogenase 6	ADH6	P28332	ADH6	0.255538	0.103903	0.0187144	0.224387
6020-52	Urotensin-2	Urotensin-II	O95399	UTS2	0.287306	0.116905	0.0187944	0.224387
25078-13	Cysteine protease ATG4C	ATG4C	Q96DT6	ATG4C	0.165491	0.0673468	0.0188079	0.224387
8907-11	UDP-glucuronosyltransferase 2A1	UD2A1	P0DTE4	UGT2A1	0.275391	0.112081	0.0188178	0.224387
21379-30	Ethanolamine kinase 2	EKI2	Q9NVF9	ETNK2	-0.647192	0.263412	0.0188233	0.224387
18222-34	Endophilin-B2	SHLB2	Q9NR46	SH3GLB2	0.425713	0.173286	0.0188342	0.224387
14192-31	Phosducin-like protein 2	PDCL2	Q8N4E4	PDCL2	0.286911	0.116818	0.0188638	0.224387
6104-1	Fibroblast growth factor receptor-like 1	FGRL1	Q8N441	FGFRL1	0.303472	0.123561	0.0188643	0.224387
15439-21	Rho-related GTP-binding protein RhoE	RND3	P61587	RND3	0.142888	0.0581807	0.0188692	0.224387
2783-18	C-C motif chemokine 3-like 1	LD78-beta	P16619	CCL3L1	0.225529	0.0918316	0.0188708	0.224387
20947-50	Protein Dr1	NC2B	Q01658	DR1	0.439947	0.179203	0.0189105	0.224396
24638-3	Leucine repeat adapter protein 25	LRA25	Q8N5H3	FAM89B	0.448355	0.182665	0.0189331	0.224396
21828-6	Ribophorin II	RPN2	P04844	RPN2	0.214337	0.0873607	0.0189804	0.224591
11105-171	Alpha-enolase	Alpha enolase	P06733	ENO1	0.795843	0.32467	0.0190816	0.225423
14030-21	Tumor necrosis factor ligand superfamily member 4	OX40 Ligand	P23510	TNFSF4	0.424358	0.17324	0.0191587	0.2257
6390-18	Neuropeptide S	NPS	P0C0P6	NPS	0.639509	0.261181	0.019205	0.2257
15361-37	Ankyrin repeat domain-containing protein 1	ANKR1	Q15327	ANKRD1	0.113472	0.0463522	0.0192274	0.2257
9087-8	NHL repeat-containing protein 3	NHLC3	Q5JS37	NHLRC3	-0.441495	0.180354	0.0192319	0.2257
5483-1	Repulsive guidance molecule A	RGMA	Q96B86	RGMA	0.160272	0.0655385	0.0193458	0.2257
24055-44	Cleavage stimulation factor 50 kDa subunit	CSTF1	Q05048	CSTF1	0.387779	0.158618	0.0193792	0.2257
9083-35	Tyrosine-protein phosphatase non-receptor type substrate 1	SHPS1	P78324	SIRPA	0.22223	0.0909441	0.0194317	0.2257
8916-32	Stromal interaction molecule 1:Cytoplasmic domain	STIM1:CD	Q13586	STIM1	0.441625	0.180742	0.0194405	0.2257
21861-8	Proteasome subunit beta type-10	PSB10	P40306	PSMB10	0.387328	0.15853	0.0194475	0.2257
11277-23	Cyclic AMP-dependent transcription factor ATF-6 alpha	ATF6A	P18850	ATF6	0.605876	0.248043	0.0194763	0.2257
9524-46	Putative spermatogenesis-associated protein 31D4	S31D4	Q6ZUB0	SPATA31D4	0.256573	0.10504	0.0194766	0.2257
20398-60	Ribonuclease P protein subunit p20	POP7	O75817	POP7	1.0102	0.413571	0.0194767	0.2257
14624-51	Transcriptional repressor CTCF	CTCF	P49711	CTCF	-0.107997	0.0442446	0.0195556	0.226011
8069-85	T-cell surface glycoprotein CD3 epsilon chain	CD3E	P07766	CD3E	0.405055	0.16608	0.0196486	0.226011
10366-11	Platelet-derived growth factor receptor alpha	PDGFRA	P16234	PDGFRA	-0.180818	0.0741573	0.0196774	0.226011
3623-84	Lymphocyte antigen 86	LY86	O95711	LY86	0.131796	0.0540536	0.0196802	0.226011
9173-21	Phosphoglucomutase-1	PGM1	P36871	PGM1	0.112972	0.0463371	0.0196889	0.226011
2997-8	Junctional adhesion molecule B	JAM-B	P57087	JAM2	0.225171	0.092367	0.0197018	0.226011
9606-4	Nuclear pore membrane glycoprotein 210-like	P210L	Q5VU65	NUP210L	-0.569765	0.233776	0.0197279	0.226011
3024-18	Alpha-2-antiplasmin	a2-Antiplasmin	P08697	SERPINF2	0.694737	0.285267	0.0198139	0.226011
7797-11	Coiled-coil domain-containing protein 167	CC167	Q9P0B6	CCDC167	0.26317	0.108126	0.019883	0.226011
7959-34	Cadherin-7	CADH7	Q9ULB5	CDH7	0.588455	0.241926	0.0199561	0.226011
2693-20	Oncostatin-M	OSM	P13725	OSM	0.359996	0.148087	0.0200223	0.226011
17785-11	2'-deoxynucleoside 5'-phosphate N-hydrolase 1	RCL	O43598	DNPH1	0.225835	0.0928993	0.0200229	0.226011
10880-38	Protein FAM163B	F163B	P0C2L3	FAM163B	0.135706	0.055839	0.0200541	0.226011
15494-11	Fibroblast growth factor-binding protein 1	FGFP1	Q14512	FGFBP1	-0.321843	0.132512	0.0201266	0.226011
19109-32	Transcription elongation factor A protein-like 8	TCAL8	Q8IYN2	TCEAL8	0.203466	0.083792	0.0201531	0.226011
3066-12	Galectin-3	Galectin-3	P17931	LGALS3	-0.158103	0.0651215	0.0201725	0.226011
4983-6	Endoplasmic reticulum resident protein 29	ERP29	P30040	ERP29	0.205361	0.084587	0.0201731	0.226011
24667-27	Cancer/testis antigen family 45 member A1	CT451	Q5HYN5	CT45A1	0.211282	0.0870261	0.0201735	0.226011
13694-24	Cytokine receptor-like factor 2	TSLP R	Q9HC73	CRLF2	-0.13778	0.0567584	0.0201892	0.226011
14593-152	Protein FAM210A	F210A	Q96ND0	FAM210A	0.463549	0.190979	0.0202011	0.226011
7208-60	Alpha-1,3-mannosyl-glycoprotein 4-beta-N-acetylglucosaminyltransferase C	MGT4C	Q9UBM8	MGAT4C	-0.153839	0.0633895	0.0202174	0.226011
5084-154	Interleukin-17 receptor B	IL-17B R	Q9NRM6	IL17RB	0.392687	0.161809	0.0202189	0.226011
20217-26	Lamin-B2	Lamin-B2	Q03252	LMNB2	0.38363	0.158152	0.0202737	0.226011
8918-64	Protein-tyrosine kinase 2-beta:Focal adhesion targeting domain	FAK2:FAT	Q14289	PTK2B	0.161527	0.0666154	0.0203186	0.226011
21002-1	NudC domain-containing protein 2	NUDC2	Q8WVJ2	NUDCD2	0.342603	0.141299	0.0203237	0.226011
18306-1	Paralemmin-1	PALM	O75781	PALM	0.17341	0.0715245	0.0203325	0.226011
13640-5	B-cell lymphoma 6 protein	BCL6	P41182	BCL6	-0.174115	0.0718204	0.0203407	0.226011
8005-1	Matrix-remodeling-associated protein 7	MXRA7	P84157	MXRA7	0.331206	0.136752	0.0204551	0.226438
22045-8	Small ubiquitin-related modifier 4	SUMO4	Q6EEV6	SUMO4	-0.358302	0.147945	0.0204591	0.226438
12616-45	Nuclear receptor-binding protein	NRBP	Q9UHY1	NRBP1	0.311692	0.128751	0.0205062	0.226438
15448-47	Sequestosome-1	SQSTM	Q13501	SQSTM1	0.417459	0.17246	0.0205193	0.226438
9874-28	Cyclin-dependent kinase 4 inhibitor B	p15-INK4b	P42772	CDKN2B	0.208747	0.0862696	0.0205638	0.226438
22832-9	Zinc finger CCCH domain-containing protein 8	ZC3H8	Q8N5P1	ZC3H8	0.451078	0.186435	0.0205739	0.226438
21643-8	40S ribosomal protein S20	RS20	P60866	RPS20	0.269119	0.111251	0.0205966	0.226438
18182-24	Phosphoenolpyruvate carboxykinase, cytosolic [GTP]	PCKGC	P35558	PCK1	0.206828	0.0855265	0.0206329	0.226495
11185-145	GTP cyclohydrolase 1	GCH1	P30793	GCH1	0.15193	0.0628532	0.0206849	0.226556
21220-11	GTP-binding protein SAR1b	SAR1B	Q9Y6B6	SAR1B	0.162544	0.0672533	0.0207005	0.226556
17802-4	Sialic acid synthase	SIAS	Q9NR45	NANS	0.604599	0.250288	0.0207636	0.226777
5934-1	Ferritin	Ferritin	P02794|P02792	FTH1|FTL	0.755827	0.312976	0.0207953	0.226777
12497-29	Tudor-interacting repair regulator protein	SDOS	Q9BRJ7	NUDT16L1	-0.285342	0.118184	0.0208241	0.226777
3741-4	Interleukin-5	IL-5	P05113	IL5	0.353328	0.146369	0.0208452	0.226777
9082-25	Protein sel-1 homolog 2	SE1L2	Q5TEA6	SEL1L2	0.160289	0.066438	0.0209117	0.227162
20579-50	Myelin-associated glycoprotein	MAG	P20916	MAG	-0.230934	0.0957843	0.0209922	0.227697
11692-21	SHC-transforming protein 4	SHC4	Q6S5L8	SHC4	0.117326	0.0486919	0.0210628	0.227839
4930-21	Stanniocalcin-1	Stanniocalcin-1	P52823	STC1	0.233622	0.0969951	0.0211103	0.227839
3189-61	Enteropeptidase	Enterokinase	P98073	TMPRSS15	-0.0903827	0.0375307	0.0211283	0.227839
4987-17	Immunoglobulin alpha Fc receptor	FCAR	P24071	FCAR	0.270362	0.112268	0.0211304	0.227839
13256-21	SH3 and multiple ankyrin repeat domains protein 1	SHAN1	Q9Y566	SHANK1	-0.112656	0.0468054	0.0211951	0.227896
20971-1	Methionine-R-sulfoxide reductase B1	MSRB1	Q9NZV6	MSRB1	0.153452	0.0637906	0.0212623	0.227896
3122-6	Diablo homolog, mitochondrial	SMAC	Q9NR28	DIABLO	0.209492	0.0871135	0.0212993	0.227896
21848-18	Ubiquitin-conjugating enzyme E2 R2	UB2R2	Q712K3	UBE2R2	0.443657	0.184501	0.0213087	0.227896
15324-58	Ferritin light chain	Ferritin light chain	P02792	FTL	0.751883	0.312699	0.0213157	0.227896
2636-10	Tumor necrosis factor receptor superfamily member 3	Lymphotoxin b R	P36941	LTBR	0.434156	0.180602	0.0213437	0.227896
20520-14	Protein FAM3C	FAM3C	Q92520	FAM3C	-0.212313	0.088327	0.0213545	0.227896
18907-97	Killer cell immunoglobulin-like receptor 3DL1	KI3L1	P43629	KIR3DL1	0.206091	0.0858463	0.0215071	0.228262
11457-53	UDP-glucose 4-epimerase	GALE	Q14376	GALE	0.749815	0.312338	0.0215091	0.228262
8463-2	Extracellular superoxide dismutase [Cu-Zn]	SOD3	P08294	SOD3	-0.526735	0.219427	0.0215172	0.228262
6276-16	Heat shock 70 kDa protein 1A	HSP 70	P0DMV8	HSPA1A	0.231405	0.0964086	0.0215297	0.228262
14341-8	Protein FAM69C	FA69C	Q0P6D2	DIPK1C	0.416375	0.173494	0.0215454	0.228262
21188-38	RWD domain-containing protein 4	RWDD4	Q6NW29	RWDD4	0.453441	0.189064	0.0216263	0.228474
19821-10	Peptidoglycan recognition protein I-beta	PGRP-I-beta	Q96LB8	PGLYRP4	0.347317	0.144829	0.0216382	0.228474
5690-49	Tuftelin	TUFT1	Q9NNX1	TUFT1	0.297829	0.124215	0.0216595	0.228474
19788-6	S-adenosylmethionine synthetase isoform type-2	METK2	P31153	MAT2A	0.691305	0.288468	0.021722	0.22852
5756-66	Pappalysin-2	PAPP2	Q9BXP8	PAPPA2	0.233248	0.0973332	0.0217265	0.22852
6480-1	Soluble calcium-activated nucleotidase 1	CANT1	Q8WVQ1	CANT1	0.274036	0.114426	0.0218031	0.228726
19180-38	PTB domain-containing engulfment adapter protein 1	GULP1	Q9UBP9	GULP1	0.769039	0.321333	0.0218858	0.228726
7850-1	Cytochrome c oxidase subunit 4 isoform 2, mitochondrial	COX42	Q96KJ9	COX4I2	0.373792	0.156239	0.0219287	0.228726
2524-56	High mobility group protein B1	HMG-1	P09429	HMGB1	0.302696	0.12655	0.0219566	0.228726
6019-12	Complement C1q and tumor necrosis factor-related protein 9A	C1T9A	P0C862	C1QTNF9	0.262782	0.109941	0.0220443	0.228726
12454-105	N-terminal Xaa-Pro-Lys N-methyltransferase 1	NTM1A	Q9BV86	NTMT1	-0.0630589	0.0263827	0.0220468	0.228726
18307-71	Inorganic pyrophosphatase 2, mitochondrial	PPase 2	Q9H2U2	PPA2	0.242956	0.101669	0.0220711	0.228726
14094-29	Heparin-binding EGF-like growth factor	HB-EGF	Q99075	HBEGF	0.650335	0.272147	0.0220731	0.228726
17820-170	Myeloid leukemia factor 1	MLF1	P58340	MLF1	0.340553	0.142584	0.022136	0.228726
6629-3	Beta-defensin 1	HBD-1	P60022	DEFB1	0.917578	0.384317	0.0221819	0.228726
11239-49	Transmembrane protease serine 6	TMPS6	Q8IU80	TMPRSS6	0.332005	0.13908	0.022203	0.228726
10569-28	Microfibrillar-associated protein 2	MFAP2	P55001	MFAP2	0.242841	0.101738	0.0222147	0.228726
5618-50	Protein FAM3B	FAM3B	P58499	FAM3B	0.688025	0.28836	0.0222631	0.228726
14294-61	Methyl-CpG-binding domain protein 1	MBD1	Q9UIS9	MBD1	0.829438	0.347658	0.0222742	0.228726
12627-97	Ubiquitin-like modifier-activating enzyme ATG7	ATG7	O95352	ATG7	0.882123	0.369892	0.0223252	0.228726
23322-2	Musculin	MUSC	O60682	MSC	0.371256	0.155751	0.0223863	0.228726
20531-5	SLAM family member 9	SLAF9	Q96A28	SLAMF9	-0.292125	0.122559	0.0223917	0.228726
22847-18	Serine/threonine-protein kinase 4	STK4	Q13043	STK4	-0.220632	0.0925788	0.0224108	0.228726
20968-22	Exosome complex component RRP46	EXOS5	Q9NQT4	EXOSC5	-0.35246	0.147993	0.0224937	0.228726
25413-80	G antigen 2	GAGE-2	Q13066	GAGE2B	1.27029	0.533431	0.0225064	0.228726
25039-10	Kelch-like protein 3	KLHL3	Q9UH77	KLHL3	-0.100476	0.0421973	0.0225208	0.228726
19623-26	40S ribosomal protein SA	40S ribosomal protein SA	P08865	RPSA	0.359151	0.150868	0.0225484	0.228726
4292-5	Alpha-soluble NSF attachment protein	SNAA	P54920	NAPA	0.285177	0.119852	0.0226098	0.228726
6583-67	Protein Z-dependent protease inhibitor	protein Z inhibitor	Q9UK55	SERPINA10	1.15142	0.483943	0.0226186	0.228726
6521-35	Neuronal pentraxin-2	NPTX2	P47972	NPTX2	0.16942	0.0712348	0.0226667	0.228726
12355-223	Ribosome-recycling factor, mitochondrial	RRFM	Q96E11	MRRF	0.253135	0.106443	0.0226779	0.228726
18918-86	cAMP-specific 3',5'-cyclic phosphodiesterase 4A	PDE4A	P27815	PDE4A	-0.109286	0.0459582	0.0226873	0.228726
17747-45	TNF receptor-associated factor 1	TRAF1	Q13077	TRAF1	0.17799	0.0748887	0.0227524	0.228726
24488-8	Protein HID1	HID1	Q8IV36	HID1	0.176991	0.0744743	0.0227626	0.228726
8841-65	Cartilage intermediate layer protein 2	CILP2	Q8IUL8	CILP2	-0.250909	0.105599	0.0227884	0.228726
6551-94	Serpin A12	Vaspin	Q8IW75	SERPINA12	-1.07681	0.453261	0.0228067	0.228726
8748-45	HLA class II histocompatibility antigen gamma chain	HG2A	P04233	CD74	0.183537	0.0772855	0.0228556	0.228726
6172-7	PolyUbiquitin K63-linked	PolyUbiquitin K63	P0CG48	UBC	0.185141	0.0779928	0.0229078	0.228726
17772-7	Ubiquitin D	UBD	O15205	UBD	0.12575	0.0529763	0.0229139	0.228726
23426-1	Variable charge X-linked protein 1	VCX1	Q9H320	VCX	0.916025	0.385914	0.0229168	0.228726
19639-53	Islet amyloid polypeptide	IAPP	P10997	IAPP	-0.635443	0.267785	0.0229538	0.228726
23016-24	TATA-binding protein-associated factor 2N	RBP56	Q92804	TAF15	0.21382	0.0901116	0.0229606	0.228726
21916-82	Ubiquitin thioesterase otulin	OTUL	Q96BN8	OTULIN	0.283002	0.119277	0.0229703	0.228726
7069-9	t-SNARE domain-containing protein 1	TSNA1	Q96NA8	TSNARE1	0.0975092	0.0411006	0.0229812	0.228726
22033-7	Wiskott-Aldrich syndrome protein	WASP	P42768	WAS	-0.088892	0.0375164	0.0231449	0.228726
13725-3	Fibroblast growth factor 16	FGF-16	O43320	FGF16	0.137711	0.0581213	0.0231469	0.228726
5714-88	Interferon alpha-6	IFNA6	P05013	IFNA6	0.17642	0.0744944	0.0232095	0.228726
12553-5	Serine/threonine-protein kinase VRK1	VRK1	Q99986	VRK1	0.232207	0.0980592	0.0232202	0.228726
10677-9	NADH dehydrogenase [ubiquinone] 1 beta subcomplex subunit 4	NDUB4	O95168	NDUFB4	0.224738	0.0949102	0.0232271	0.228726
14692-3	Zinc finger protein 276	ZN276	Q8N554	ZNF276	0.311161	0.131421	0.0232396	0.228726
5451-1	CD166 antigen	ALCAM	Q13740	ALCAM	-0.128859	0.0544265	0.0232446	0.228726
13621-31	AP-2 complex subunit alpha-2	AP2A2	O94973	AP2A2	0.257776	0.108906	0.0232787	0.228726
8036-75	Follitropin subunit beta	FSHB	P01225	FSHB	0.255839	0.108114	0.02331	0.228726
20425-12	Hematopoietically-expressed homeobox protein HHEX	HHEX	Q03014	HHEX	0.186905	0.0790081	0.0233499	0.228726
6936-7	Protein TMEPAI	PMEPA	Q969W9	PMEPA1	0.197783	0.0836229	0.0233755	0.228726
9970-7	UBX domain-containing protein 4:Cytoplasmic domain 2	UBXN4:CD 2	Q92575	UBXN4	0.389421	0.164683	0.0234032	0.228726
3177-49	Carbonic anhydrase 4	Carbonic Anhydrase IV	P22748	CA4	0.328545	0.13894	0.0234038	0.228726
6119-14	MAM domain-containing protein 2	MAMC2	Q7Z304	MAMDC2	0.207886	0.0879174	0.0234091	0.228726
15524-30	Phosphoglycerate mutase 2	PGAM2	P15259	PGAM2	-0.807369	0.341586	0.0234619	0.228934
12587-65	ADP-ribosylation factor-like protein 2	ARL2	P36404	ARL2	0.341869	0.144815	0.0236191	0.229776
4479-14	Plasma protease C1 inhibitor	C1-Esterase Inhibitor	P05155	SERPING1	1.29319	0.547856	0.0236343	0.229776
12960-9	Glucokinase	HXK4	P35557	GCK	0.620965	0.263087	0.0236427	0.229776
12632-14	Arylamine N-acetyltransferase 1	ARY1	P18440	NAT1	0.265876	0.112679	0.0236825	0.229855
21548-20	Gamma-glutamyltransferase 5	GGT5	P36269	GGT5	-0.219388	0.0930824	0.0238299	0.230274
8653-132	DnaJ homolog subfamily C member 4:C-term	DNJC4:C-term	Q9NNZ3	DNAJC4	0.630114	0.267395	0.0238538	0.230274
8671-378	Trafficking protein particle complex subunit 5	TPPC5	Q8IUR0	TRAPPC5	0.174001	0.0738409	0.0238575	0.230274
6919-3	Hemoglobin subunit zeta	HBAZ	P02008	HBZ	0.282371	0.119839	0.0238671	0.230274
25102-23	Elongator complex protein 1	ELP1	O95163	ELP1	0.206125	0.087517	0.023923	0.230274
12343-14	Arf-GAP with coiled-coil, ANK repeat and PH domain-containing protein 2	CENB2	Q15057	ACAP2	0.17569	0.0746207	0.0239682	0.230274
24713-4	PDZ domain-containing protein MAGIX	MAGIX	Q9H6Y5	MAGIX	0.222247	0.0944093	0.0239883	0.230274
13501-10	Solute carrier family 35 member G2	S35G2	Q8TBE7	SLC35G2	1.31543	0.558848	0.0240028	0.230274
21345-93	Retinol dehydrogenase 12	RDH12	Q96NR8	RDH12	0.180576	0.0767382	0.0240407	0.230274
10643-16	Noelin-3:Isoform 2, C-term	NOE3:C-term	Q96PB7	OLFM3	0.591462	0.251384	0.0240589	0.230274
23644-19	Dihydroxyacetone kinase	DAK	Q3LXA3	TKFC	0.668854	0.284308	0.0240731	0.230274
7785-1	Ephrin-B3:Cytoplasmic domain	Ephrin-B3:CD	Q15768	EFNB3	0.653831	0.277996	0.0241081	0.230307
4811-33	Inter-alpha-trypsin inhibitor heavy chain H4	ITI heavy chain H4	Q14624	ITIH4	1.02893	0.437752	0.0241905	0.230359
12777-11	Splicing factor 1	SF01	Q15637	SF1	0.177574	0.0755509	0.0241952	0.230359
2841-13	Secreted frizzled-related protein 3	sFRP-3	Q92765	FRZB	0.391269	0.166486	0.0242084	0.230359
5090-49	Leukocyte immunoglobulin-like receptor subfamily B member 1	ILT-2	Q8NHL6	LILRB1	-0.193501	0.0824714	0.0244277	0.232143
3503-4	Integrin alpha-I: beta-1 complex	Integrin a1b1	P56199|P05556	ITGA1|ITGB1	0.434712	0.18542	0.0245308	0.232576
13688-2	Calcyphosin-like protein	CAPSL	Q8WWF8	CAPSL	-0.187109	0.0798285	0.024564	0.232576
3323-37	Low-density lipoprotein receptor-related protein 8	LRP8	Q14114	LRP8	-0.227784	0.0971858	0.0245691	0.232576
3644-5	Dickkopf-like protein 1	Soggy-1	Q9UK85	DKKL1	0.427269	0.182435	0.0246701	0.232929
6260-14	Tenascin	Tenascin	P24821	TNC	-0.24533	0.104762	0.0246841	0.232929
16852-10	Na(+)/H(+) exchange regulatory cofactor NHE-RF3	NHRF3	Q5T2W1	PDZK1	0.194745	0.0831717	0.0247022	0.232929
24676-105	Uncharacterized protein C21orf59	CU059	P57076	CFAP298	0.256762	0.109702	0.0247564	0.2331
5363-51	Semaphorin-3E	Semaphorin 3E	O15041	SEMA3E	-0.185129	0.0791141	0.0247858	0.2331
7110-2	DnaJ homolog subfamily B member 11	DJB11	Q9UBS4	DNAJB11	-0.221594	0.0947565	0.0248699	0.2331
5719-66	Protein FAM189A2	CI061	Q15884	FAM189A2	0.102306	0.0437582	0.0249037	0.2331
17698-15	WW domain-binding protein 2	WBP2	Q969T9	WBP2	-0.414104	0.177127	0.0249088	0.2331
25307-8	WD repeat-containing protein 18	WDR18	Q9BV38	WDR18	1.07994	0.46194	0.0249122	0.2331
17673-34	Carbonic anhydrase 5B, mitochondrial	Carbonic Anhydrase VB	Q9Y2D0	CA5B	0.336039	0.143784	0.0249538	0.23319
19438-68	Pre-mRNA-splicing factor SYF2	SYF2	O95926	SYF2	-0.253329	0.108435	0.025005	0.233298
22972-26	Gro-beta	Gro-b	P19875	CXCL2	-0.431589	0.184796	0.0250478	0.233298
7910-41	Leucine-rich repeat and fibronectin type III domain-containing protein 1	LRFN1	Q9P244	LRFN1	0.461563	0.197716	0.0251072	0.233298
13022-20	Tumor protein p53-inducible protein 11	P5I11	O14683	TP53I11	0.638391	0.273466	0.0251087	0.233298
3069-52	Immunoglobulin M	IgM	P01871	IGHM|IGL|JCHAIN|IGK	-0.372226	0.159497	0.025149	0.233298
18449-33	Peptidyl-prolyl cis-trans isomerase G	PPIG	Q13427	PPIG	0.43574	0.186724	0.0251574	0.233298
25114-256	TBC1 domain family member 24	TBC24	Q9ULP9	TBC1D24	0.321796	0.137968	0.0252283	0.233436
22129-55	RNA polymerase II elongation factor ELL3	ELL3	Q9HB65	ELL3	-0.172705	0.0740718	0.025276	0.233436
11160-56	RING finger protein 122	RN122	Q9H9V4	RNF122	0.276418	0.118561	0.0252838	0.233436
20426-34	Protein FAM84A	FA84A	Q96KN4	LRATD1	0.514335	0.220638	0.0253028	0.233436
13988-67	NmrA-like family domain-containing protein 1	NMRL1	Q9HBL8	NMRAL1	0.48932	0.209953	0.0253324	0.233436
8352-26	Sialic acid-binding Ig-like lectin 12:Ig-like C2-type 2 domain, Isoform short	SIG12:Ig-like C2-type 2	Q96PQ1	SIGLEC12	1.03553	0.444475	0.0253814	0.233592
20116-30	Serine/threonine-protein kinase OSR1	OXSR1	O95747	OXSR1	0.464411	0.199639	0.0255904	0.234059
13942-140	SPRY domain-containing SOCS box protein 1	SPSB1	Q96BD6	SPSB1	0.322334	0.138694	0.0257195	0.234059
8681-93	Membrane-associated progesterone receptor component 2:N-term, Isoform 2	PGRC2:N-term	O15173	PGRMC2	0.269518	0.115974	0.0257272	0.234059
15416-54	Lysozyme g-like protein 2	LYG2	Q86SG7	LYG2	-0.450862	0.194041	0.0257511	0.234059
11205-10	Integrin beta-7	Integrin beta-7	P26010	ITGB7	0.388729	0.167319	0.0257661	0.234059
14112-40	Tumor necrosis factor receptor superfamily member 19L	RELT	Q969Z4	RELT	0.358734	0.154414	0.0257719	0.234059
14132-21	HERV-H LTR-associating protein 2	HHLA2	Q9UM44	HHLA2	0.405084	0.174384	0.0257865	0.234059
17843-30	Phosphopantothenate--cysteine ligase	PPCS	Q9HAB8	PPCS	0.190321	0.0819315	0.0257879	0.234059
18917-53	Pancreatic alpha-amylase	Pancreatic alpha-amylase	P04746	AMY2A	-0.219342	0.0944315	0.0257977	0.234059
19219-71	Nuclear transport factor 2	NTF-2	P61970	NUTF2	-0.385176	0.165892	0.0258519	0.234059
22120-4	DDB1- and CUL4-associated factor 11	DCA11	Q8TEB1	DCAF11	0.175062	0.0754092	0.0258735	0.234059
7917-17	Carboxypeptidase D	CBPD	O75976	CPD	0.205066	0.0883477	0.0258957	0.234059
11592-1	ELAV-like protein 1	ELAV1	Q15717	ELAVL1	0.137539	0.0592573	0.0259002	0.234059
13666-222	Carbonic anhydrase-related protein 10	Carbonic Anhydrase X	Q9NS85	CA10	-0.246833	0.106366	0.0259275	0.234059
10000-28	Beta-crystallin B2	CRBB2	P43320	CRYBB2	0.107499	0.0463242	0.025928	0.234059
14273-19	Prolyl endopeptidase	PPCE	P48147	PREP	0.224836	0.0969004	0.0259459	0.234059
8864-59	Centromere protein W	CENPW	Q5EE01	CENPW	0.246119	0.106106	0.0259901	0.23416
14204-55	Forkhead box protein J2	FOXJ2	Q9P0K8	FOXJ2	0.32816	0.141507	0.0260213	0.23416
8989-40	Signal peptide, CUB and EGF-like domain-containing protein 1	SCUB1	Q8IWY4	SCUBE1	0.501864	0.216611	0.0261502	0.234537
3681-87	Kallikrein-14	kallikrein 14	Q9P0G3	KLK14	0.407136	0.175729	0.0261536	0.234537
13636-20	Nucleosome assembly protein 1-like 1	NP1L1	P55209	NAP1L1	0.540094	0.233197	0.0262015	0.234537
9055-81	Myocardial zonula adherens protein	MYZAP	P0CAP1	MYZAP	-0.0885534	0.038246	0.0262427	0.234537
15315-64	Copper homeostasis protein cutC homolog	CUTC	Q9NTM9	CUTC	0.382779	0.165349	0.0262657	0.234537
13609-11	General transcription factor II-I	GTF2I	P78347	GTF2I	0.133561	0.0577005	0.0262808	0.234537
3399-31	Stabilin-2	STAB2	Q8WWQ8	STAB2	0.265421	0.114698	0.0263203	0.234537
19118-47	Osteoclast-stimulating factor 1	OSTF1	Q92882	OSTF1	0.272998	0.117986	0.0263359	0.234537
13117-232	Choline/ethanolamine kinase	CHKB	Q9Y259	CHKB	1.30871	0.565674	0.0263529	0.234537
24659-6	DnaJ homolog subfamily B member 13	DJB13	P59910	DNAJB13	0.377812	0.163509	0.0265294	0.234983
7144-234	Kazal-type serine protease inhibitor domain-containing protein 1	KAZD1	Q96I82	KAZALD1	-0.211	0.0913263	0.0265448	0.234983
2752-62	Growth/differentiation factor 5	BMP-14	P43026	GDF5	0.519314	0.224855	0.026597	0.234983
6360-7	Beta-defensin 128	DB128	Q7Z7B8	DEFB128	0.211181	0.0914471	0.0266107	0.234983
2212-69	Tissue-type plasminogen activator	tPA	P00750	PLAT	0.403926	0.174913	0.0266126	0.234983
9081-39	Zinc transporter 3	ZNT3	Q99726	SLC30A3	0.432354	0.187249	0.0266321	0.234983
12480-9	OTU domain-containing protein 5	OTUD5	Q96G74	OTUD5	0.405741	0.175738	0.0266444	0.234983
3858-5	Low molecular weight phosphotyrosine protein phosphatase	PPAC	P24666	ACP1	-0.277836	0.120362	0.0266718	0.234983
20067-26	Factor seven-activating protease	FSAP	Q14520	HABP2	-0.390247	0.169098	0.0267034	0.234983
3132-1	Vascular endothelial growth factor C	VEGF-C	P49767	VEGFC	-0.347786	0.150723	0.0267254	0.234983
24910-18	Non-POU domain-containing octamer-binding protein	NonO protein	Q15233	NONO	0.310972	0.134952	0.0269197	0.235808
24901-4	Villin-1	VILI	P09327	VIL1	-0.282882	0.122767	0.0269259	0.235808
21662-121	Dual specificity tyrosine-phosphorylation-regulated kinase 3	DYRK3	O43781	DYRK3	-0.0822478	0.0357157	0.0270111	0.235808
18282-1	Guanine nucleotide-binding protein G(I)/G(S)/G(O) subunit gamma-11	GBG11	P61952	GNG11	0.224408	0.097449	0.0270123	0.235808
13692-154	WNT1-inducible-signaling pathway protein 1	WISP-1	O95388	CCN4	-0.443807	0.192727	0.0270152	0.235808
7960-53	POTE ankyrin domain family member G	POTEG	Q6S5H5	POTEG	0.149951	0.065138	0.0270608	0.235808
13013-41	E3 ubiquitin-protein ligase parkin	PRKN2	O60260	PRKN	0.396705	0.17235	0.0270796	0.235808
22010-36	Interferon-inducible double-stranded RNA-dependent protein kinase activator A	PRKRA	O75569	PRKRA	0.727124	0.315926	0.0270907	0.235808
21999-61	Nucleobindin-2	NUCB2	P80303	NUCB2	0.294898	0.128164	0.0271295	0.235808
8654-13	Disintegrin and metalloproteinase domain-containing protein 10:Cytoplasmic domain	ADAM 10:CD	O14672	ADAM10	0.172057	0.0747836	0.0271427	0.235808
12970-35	Double-stranded RNA-binding protein Staufen homolog 2	STAU2	Q9NUL3	STAU2	0.262814	0.114328	0.0272656	0.236402
5491-12	Testican-2	Testican-2	Q92563	SPOCK2	0.920015	0.400249	0.0272759	0.236402
11633-89	Activator of 90 kDa heat shock protein ATPase homolog 1	AHSA1	O95433	AHSA1	0.195608	0.085139	0.0273442	0.236449
7752-31	C-type lectin domain family 4 member D	CLC4D	Q8WXI8	CLEC4D	0.154259	0.0671426	0.0273462	0.236449
17676-13	Cdc42-interacting protein 4	CIP4	Q15642	TRIP10	-0.253526	0.110391	0.0274011	0.236643
20444-12	Tubulin polymerization-promoting protein family member 3	TPPP3	Q9BW30	TPPP3	0.555674	0.242108	0.0274932	0.236729
9276-7	Carboxypeptidase A2	CBPA2	P48052	CPA2	0.553783	0.241308	0.0275076	0.236729
22154-37	GATA zinc finger domain-containing protein 1	GATD1	Q8WUU5	GATAD1	0.446617	0.194612	0.0275085	0.236729
21730-56	Ubiquitin carboxyl-terminal hydrolase 19	UBP19	O94966	USP19	-0.0688974	0.030037	0.0275822	0.237083
21237-24	Protein-arginine deiminase type-4	PADI4	Q9UM07	PADI4	0.828415	0.361341	0.0276543	0.237189
25416-5	Periaxin	PRAX	Q9BXM0	PRX	-0.262756	0.114701	0.0277707	0.237189
25259-7	Uncharacterized protein C17orf62	CQ062	Q9BQA9	CYBC1	0.247775	0.108203	0.0278266	0.237189
13930-3	DNA dC->dU-editing enzyme APOBEC-3G	ABC3G	Q9HC16	APOBEC3G	0.150182	0.065586	0.0278307	0.237189
14103-12	Tryptase gamma	TPSG1	Q9NRR2	TPSG1	0.210311	0.091868	0.0278669	0.237189
13994-1	rRNA 2'-O-methyltransferase fibrillarin	FBRL	P22087	FBL	0.222079	0.097031	0.0279012	0.237189
11293-14	Leucine-rich repeat neuronal protein 1:Cytoplasmic domain	LRRN1:CD	Q6UXK5	LRRN1	0.125535	0.0548588	0.0279277	0.237189
21939-6	ULA1/UBA3	ULA1/ UBA3	Q13564|Q8TBC4	NAE1|UBA3	0.195168	0.0853004	0.0279484	0.237189
4476-22	Tyrosine-protein kinase ZAP-70	ZAP70	P43403	ZAP70	0.567191	0.247925	0.0279646	0.237189
14047-78	Brain-derived neurotrophic factor	BDNF	P23560	BDNF	-0.253568	0.110839	0.0279674	0.237189
23519-91	Transmembrane protein 221	TM221	A6NGB7	TMEM221	0.247776	0.108314	0.0279764	0.237189
12779-30	PR domain zinc finger protein 4	PRDM4	Q9UKN5	PRDM4	0.26037	0.1139	0.0280801	0.237189
21329-66	Pyridoxal phosphate phosphatase PHOSPHO2	PHOP2	Q8TCD6	PHOSPHO2	0.155051	0.0678475	0.0281237	0.237189
18259-15	Homeobox protein MOX-2	MEOX2	P50222	MEOX2	0.299787	0.131184	0.0281266	0.237189
12721-4	Tax1-binding protein 1	TAXB1	Q86VP1	TAX1BP1	0.151058	0.0661021	0.0281273	0.237189
9941-70	Protocadherin beta-1	PCDB1	Q9Y5F3	PCDHB1	0.137736	0.0602954	0.0281837	0.237189
10990-21	Leucine-rich repeat serine/threonine-protein kinase 2	LRRK2	Q5S007	LRRK2	0.207164	0.0906889	0.0281846	0.237189
10743-13	SLIT and NTRK-like protein 1	SLIK1	Q96PX8	SLITRK1	-0.262479	0.114915	0.0281987	0.237189
3081-70	NKG2D ligand 1	ULBP-1	Q9BZM6	ULBP1	-0.119029	0.0521166	0.0282127	0.237189
8985-13	Protein SERAC1	SRAC1	Q96JX3	SERAC1	0.390914	0.171223	0.028266	0.237363
17505-125	N-acetylated-alpha-linked acidic dipeptidase-like protein	NALDL	Q9UQQ1	NAALADL1	0.567568	0.248658	0.0283018	0.23739
24902-84	Gephyrin	GEPH	Q9NQX3	GPHN	-0.154827	0.0678935	0.0284376	0.237863
22838-39	Zinc finger protein 230	ZN230	Q9UIE0	ZNF230	0.120679	0.0529295	0.0284661	0.237863
7838-27	Submaxillary gland androgen-regulated protein 3A	SMR3A	Q99954	SMR3A	0.166137	0.0728736	0.0284794	0.237863
6075-61	Beta-hexosaminidase subunit beta	Hexosaminidase B	P07686	HEXB	0.454613	0.199451	0.0285105	0.237863
7859-21	Protocadherin gamma-C3	PCDGK	Q9UN70	PCDHGC3	1.10886	0.486638	0.0285562	0.237863
3466-8	cAMP-dependent protein kinase catalytic subunit alpha	PRKACA	P17612	PRKACA	0.353756	0.15532	0.028623	0.237863
7625-27	14-3-3 protein theta	14-3-3 protein theta	P27348	YWHAQ	0.348426	0.153019	0.0286609	0.237863
22970-8	PDZ domain-containing protein GIPC1	GIPC1	O14908	GIPC1	0.382019	0.167794	0.028681	0.237863
7878-2	Protein transport protein Sec61 subunit beta	SC61B	P60468	SEC61B	0.160909	0.0706767	0.0286829	0.237863
9275-2	Sialic acid-binding Ig-like lectin 5	Siglec-5	O15389	SIGLEC5	2.01533	0.885308	0.0287009	0.237863
21244-57	Nucleophosmin	NPM1	P06748	NPM1	0.254545	0.111831	0.0287173	0.237863
23037-37	Ubiquitin-conjugating enzyme E2 D3	UB2D3	P61077	UBE2D3	0.45949	0.20198	0.0287983	0.237863
18829-4	Eukaryotic initiation factor 4A-I	IF4A1	P60842	EIF4A1	0.455875	0.200456	0.0288468	0.237863
13007-66	Epididymal-specific lipocalin-10	LCN10	Q6JVE6	LCN10	0.261615	0.115043	0.0288554	0.237863
6086-15	Chordin-like protein 2	CRDL2	Q6WN34	CHRDL2	0.214589	0.0943724	0.0288696	0.237863
12593-33	p53 and DNA damage-regulated protein 1	PDRG1	Q9NUG6	PDRG1	0.172373	0.0758121	0.0288803	0.237863
13111-79	B-cell lymphoma 6 protein	BCL6	P41182	BCL6	0.199381	0.0877732	0.0290215	0.23852
21901-14	Integrin a3b1	Integrin a3b1	P26006|P05556	ITGA3|ITGB1	0.168391	0.0741539	0.0290697	0.23852
23298-148	Acyl-coenzyme A thioesterase THEM4	THEM4	Q5T1C6	THEM4	0.216879	0.095516	0.0290844	0.23852
15358-28	Neuroendocrine protein 7B2	7B2	P05408	SCG5	0.339307	0.149494	0.0291449	0.23852
19335-2	Hematological and neurological expressed 1 protein	HN1	Q9UK76	JPT1	0.826642	0.364312	0.029188	0.23852
21310-37	mRNA turnover protein 4 homolog	MRT4	Q9UKD2	MRTO4	0.283305	0.12486	0.0291927	0.23852
3364-76	Cathepsin L2	Cathepsin V	O60911	CTSV	0.221085	0.0974489	0.0292093	0.23852
6604-59	Protein NDNF	CD031	Q8TB73	NDNF	0.156484	0.0690042	0.0292746	0.23852
9059-14	Rap guanine nucleotide exchange factor 5	RPGF5	Q92565	RAPGEF5	0.277877	0.122582	0.0293334	0.23852
11531-24	V-type immunoglobulin domain-containing suppressor of T-cell activation:Cytoplasmic domain	GI24:CD	Q9H7M9	VSIR	0.161019	0.071067	0.0294101	0.23852
13463-1	Peroxidasin homolog	PXDN	Q92626	PXDN	0.187268	0.0826559	0.0294167	0.23852
9950-229	Lymphocyte activation gene 3 protein	LAG-3	P18627	LAG3	0.728774	0.321729	0.0294471	0.23852
8851-42	Protein FAM171B:Extracellular domain	F171B:ECD	Q6P995	FAM171B	-0.0604617	0.0266989	0.0294876	0.23852
15321-8	Complexin-2	CPLX2	Q6PUV4	CPLX2	-0.31743	0.140198	0.029516	0.23852
21360-27	Sperm antigen with calponin homology and coiled-coil domains 1	SPEC1	Q5M775	SPECC1	0.400745	0.177024	0.0295408	0.23852
18397-5	Aldo-keto reductase family 1 member C4	AK1C4	P17516	AKR1C4	0.302876	0.133792	0.0295415	0.23852
25068-131	Glutamate dehydrogenase 2, mitochondrial	DHE4	P49448	GLUD2	0.348534	0.153966	0.0295465	0.23852
13699-6	Prostate-specific antigen	PSA	P07288	KLK3	0.432601	0.191129	0.0295667	0.23852
9294-45	Microfibrillar-associated protein 2	MFAP2	P55001	MFAP2	0.162296	0.0717481	0.0296601	0.23852
21676-17	PAI-2	PAI-2	P05120	SERPINB2	0.218052	0.0964206	0.0296977	0.23852
11285-8	Hematopoietic progenitor cell antigen CD34	CD34	P28906	CD34	0.201393	0.0890722	0.0297286	0.23852
21975-22	Islet cell autoantigen 1	ICA69	Q05084	ICA1	0.435186	0.192488	0.0297397	0.23852
25497-35	SEC14-like protein 4	S14L4	Q9UDX3	SEC14L4	0.272075	0.120349	0.0297484	0.23852
10036-201	Zinc fingers and homeoboxes protein 3	ZHX3	Q9H4I2	ZHX3	0.30895	0.136669	0.0297586	0.23852
21126-27	Glutamine--fructose-6-phosphate aminotransferase [isomerizing] 1	GFPT1	Q06210	GFPT1	0.398203	0.176184	0.0297865	0.23852
4979-34	Dermatopontin	DERM	Q07507	DPT	-0.251334	0.11122	0.029811	0.23852
5018-68	Peroxiredoxin-6	Peroxiredoxin-6	P30041	PRDX6	0.742931	0.328927	0.0298888	0.238881
22862-44	Protein phosphatase 1M	PPM1M	Q96MI6	PPM1M	0.161786	0.0716517	0.0299367	0.238912
3809-1	Fibroblast growth factor receptor 3:Cytoplasmic domain	FGFR-3:CD	P22607	FGFR3	0.118907	0.0526876	0.0300128	0.238912
22094-15	Uncharacterized protein C2orf73	CB073	Q8N5S3	C2orf73	0.221638	0.0982382	0.0300612	0.238912
6454-38	Rho GDP-dissociation inhibitor 1	Rho-GDIa	P52565	ARHGDIA	0.221057	0.0980004	0.0300922	0.238912
11226-16	Ubiquitin-protein ligase E3A	UBE3A	Q05086	UBE3A	0.142361	0.0631152	0.0300989	0.238912
6354-13	Hephaestin-like protein 1	HPHL1	Q6MZM0	HEPHL1	0.146581	0.0650349	0.030215	0.238912
14205-6	Protein HEXIM2	HEXI2	Q96MH2	HEXIM2	-0.0872058	0.0386916	0.030216	0.238912
8767-44	Endothelin-converting enzyme 1:Cytoplasmic domain	Endothelin-converting enzyme 1:CD	P42892	ECE1	0.149571	0.0663726	0.0302412	0.238912
3419-49	Calcium/calmodulin-dependent protein kinase type II subunit delta	CAMK2D	Q13557	CAMK2D	0.1946	0.0863623	0.0302552	0.238912
2811-27	Angiopoietin-1	Angiopoietin-1	Q15389	ANGPT1	-0.299757	0.133049	0.0302777	0.238912
18898-36	Hepatoma-derived growth factor-like protein 1	HDGL1	Q5TGJ6	HDGFL1	-0.243915	0.108285	0.0303089	0.238912
2846-24	Ubiquitin+1, truncated mutation for UbB	Ubiquitin+1	P62979	RPS27A	0.152226	0.0675923	0.0303366	0.238912
18375-28	Interleukin-36 receptor antagonist protein	IL-1F5	Q9UBH0	IL36RN	0.148892	0.0661392	0.0304007	0.238912
2822-56	CD97 antigen	CD97	P48960	ADGRE5	0.256872	0.11411	0.0304081	0.238912
22815-4	Tripartite motif-containing protein 40	TRI40	Q6P9F5	TRIM40	0.152598	0.0677924	0.0304166	0.238912
10044-12	Protein Wnt-10a	WN10A	Q9GZT5	WNT10A	0.782555	0.347655	0.0304171	0.238912
8696-15	Galactosylceramide sulfotransferase	G3ST1	Q99999	GAL3ST1	0.260196	0.115661	0.0305084	0.239371
22809-32	Mitochondrial import inner membrane translocase subunit Tim23	TIM23	O14925	TIMM23	0.201325	0.0895245	0.0305651	0.239462
14135-3	Relaxin receptor 1	RXFP1	Q9HBX9	RXFP1	0.100006	0.0444953	0.0306533	0.239462
5099-14	Lymphocyte activation gene 3 protein	LAG-3	P18627	LAG3	0.669461	0.297886	0.0306657	0.239462
23293-15	Glutathione-specific gamma-glutamylcyclotransferase 1	CHAC1	Q9BUX1	CHAC1	-0.225392	0.100341	0.0307426	0.239462
7265-32	Osteocrin	OSTN	P61366	OSTN	-0.152134	0.0677401	0.0307721	0.239462
7123-25	39S ribosomal protein L52, mitochondrial	RM52	Q86TS9	MRPL52	0.14709	0.0655078	0.0308046	0.239462
2760-2	Protein FAM107A	DRR1	O95990	FAM107A	0.0820157	0.0365316	0.0308274	0.239462
16060-99	Nidogen-2	NID2	Q14112	NID2	-0.264731	0.117971	0.0308996	0.239462
21889-2	Uncharacterized protein C7orf24	CG024	O75223	GGCT	0.0869927	0.0387676	0.0309049	0.239462
10908-2	Polypeptide N-acetylgalactosaminyltransferase 13	GLT13	Q8IUC8	GALNT13	-0.176413	0.0786311	0.030933	0.239462
16807-35	Troponin T, fast skeletal muscle	TNNT3	P45378	TNNT3	0.321626	0.143383	0.0309627	0.239462
8263-64	TYMS opposite strand protein	CR056	Q8TAI1	TYMSOS	0.435014	0.193949	0.0309772	0.239462
10561-5	Peptidoglycan recognition protein 3	PGRP-I-alpha	Q96LB9	PGLYRP3	0.288071	0.128439	0.0309811	0.239462
8094-20	CDGSH iron-sulfur domain-containing protein 2	CISD2	Q8N5K1	CISD2	0.237186	0.105766	0.0310034	0.239462
8086-49	Integral membrane protein 2B	ITM2B	Q9Y287	ITM2B	-0.550804	0.24563	0.0310128	0.239462
7131-8	Cholesteryl ester transfer protein	CETP	P11597	CETP	0.3027	0.135023	0.0310534	0.239522
6387-61	Defensin-5	HD-5	Q01523	DEFA5	0.288033	0.128517	0.0310985	0.239616
25285-14	Kelch repeat and BTB domain-containing protein 11	KBTBB	O94819	KBTBD11	0.120254	0.0536725	0.0311475	0.239635
6594-64	SAYSvFN domain-containing protein 1	SMDC1	Q9NPB0	SAYSD1	0.214776	0.0959438	0.0312854	0.239635
8091-16	Mannan-binding lectin serine protease 1:Mannan-binding lectin serine protease 1 heavy chain	MASP3:Heavy	P48740	MASP1	-0.281454	0.125751	0.0313118	0.239635
9277-16	Regenerating islet-derived protein 3-alpha	PAP1	Q06141	REG3A	-0.503683	0.225094	0.0313493	0.239635
22121-43	DDB1- and CUL4-associated factor 12	DCA12	Q5T6F0	DCAF12	0.200669	0.089683	0.031358	0.239635
25292-6	Carboxylesterase 3	EST3	Q6UWW8	CES3	0.739222	0.330472	0.0314057	0.239635
16323-8	Neurexin-3	NRX3A	Q9Y4C0	NRXN3	-0.22532	0.100732	0.0314084	0.239635
20086-5	Ras-related protein Rab-11B	RB11B	Q15907	RAB11B	0.381618	0.170632	0.031432	0.239635
12827-37	Regulator of G-protein signaling 3	RGS3	P49796	RGS3	0.204538	0.0914552	0.0314333	0.239635
25118-45	Protein bicaudal D homolog 1	BICD1	Q96G01	BICD1	0.607327	0.271574	0.0314448	0.239635
19112-2	Transcription elongation factor A protein-like 3	TCAL3	Q969E4	TCEAL3	0.747116	0.334186	0.0314939	0.239635
5001-6	Mammaglobin-B	Mammaglobin 2	O75556	SCGB2A1	0.148618	0.0664776	0.0314954	0.239635
7948-129	Glycolipid transfer protein domain-containing protein 2	GLTD2	A6NH11	GLTPD2	-0.349159	0.156385	0.0317043	0.240532
2723-9	Interleukin-37	IL-1F7	Q9NZH6	IL37	0.373053	0.167099	0.0317164	0.240532
24920-6	Glutaminase kidney isoform, mitochondrial	GLSK	O94925	GLS	-0.0867664	0.0388664	0.0317232	0.240532
25278-41	Rho GTPase-activating protein 6	RHG06	O43182	ARHGAP6	-0.109948	0.049257	0.0317454	0.240532
15298-199	Neuropilin and tolloid-like protein 1	NETO1	Q8TDF5	NETO1	-0.10248	0.0459944	0.0320358	0.242481
7766-25	Zona pellucida sperm-binding protein 4	ZP4	Q12836	ZP4	0.266339	0.11959	0.0321079	0.24255
18274-2	Small EDRK-rich factor 2	SERF2	P84101	SERF2	0.233381	0.104795	0.032114	0.24255
12700-9	ATP-citrate synthase	ACLY	P53396	ACLY	0.0965496	0.0433648	0.032155	0.24255
4540-11	Chromobox protein homolog 5	CBX5	P45973	CBX5	0.239676	0.107665	0.032178	0.24255
5981-6	ES1 protein homolog, mitochondrial	ES1	P0DPI2	GATD3	0.109873	0.0493904	0.0322905	0.243061
11827-7	Nuclear receptor ROR-gamma	RORG	P51449	RORC	-0.382479	0.171971	0.0323273	0.243061
20996-107	Succinate dehydrogenase assembly factor 1, mitochondrial	SDHF1	A6NFY7	SDHAF1	0.109949	0.0494411	0.0323459	0.243061
6367-66	fibromodulin	fibromodulin	Q06828	FMOD	-0.272731	0.122702	0.0324284	0.243175
13460-4	Chondroadherin	CHAD	O15335	CHAD	-0.293345	0.131983	0.0324364	0.243175
3651-50	Vascular endothelial growth factor receptor 2	VEGF sR2	P35968	KDR	0.173595	0.0781163	0.0324612	0.243175
8389-8	Leucine-rich repeat-containing protein 74A	CN16B	Q0VAA2	LRRC74A	0.116832	0.0526063	0.0325626	0.243473
8870-38	Nucleophosmin	NPM1	P06748	NPM1	0.144868	0.0652323	0.0325677	0.243473
24661-4	MAP6 domain-containing protein 1	MA6D1	Q9H9H5	MAP6D1	0.294913	0.132851	0.032636	0.243686
20135-85	mRNA-capping enzyme	MCE1	O60942	RNGTT	0.263945	0.118937	0.0326861	0.243686
22080-22	BTB/POZ domain-containing adapter for CUL3-mediated RhoA degradation protein 1	BACD1	Q8WZ19	KCTD13	0.304067	0.137025	0.0326965	0.243686
11184-51	Chromogranin-A	CgA	P10645	CHGA	0.349697	0.157626	0.0327362	0.243733
12876-39	Sperm flagellar protein 1	SPEF1	Q9Y4P9	SPEF1	-0.0849103	0.0382921	0.0328161	0.243907
20187-10	Integrin alpha V beta 3	Integrin aVb3	P06756|P05106	ITGAV|ITGB3	-0.331818	0.14965	0.0328266	0.243907
9385-4	Lysosomal alpha-glucosidase	GAA	P10253	GAA	-0.214876	0.0969305	0.0328633	0.243931
15387-44	Neuropilin-2	Neuropilin-2	O60462	NRP2	-0.120792	0.0545077	0.0329183	0.244091
10449-31	Protein shisa-2 homolog	TMM46	Q6UWI4	SHISA2	0.243194	0.109789	0.0329886	0.244364
21624-64	NF-kappa-B inhibitor-interacting Ras-like protein 2	KBRS2	Q9NYR9	NKIRAS2	-0.159553	0.0720806	0.0331065	0.24474
22545-20	RNA-binding Raly-like protein	RALYL	Q86SE5	RALYL	0.232989	0.105257	0.0331066	0.24474
4127-75	Complement component C6	C6	P13671	C6	-0.114458	0.0517372	0.0331986	0.245171
9256-78	Neuronal pentraxin-1	NPTX1	Q15818	NPTX1	-0.197055	0.0890988	0.0332475	0.245284
5728-60	Fc receptor-like protein 1	FCRL1	Q96LA6	FCRL1	-0.367534	0.166237	0.0333027	0.245401
16309-30	Dickkopf-like protein 1	Soggy-1	Q9UK85	DKKL1	0.148659	0.0672588	0.0333518	0.245401
2859-69	Histone deacetylase 8	HDAC8	Q9BY41	HDAC8	0.382327	0.173005	0.0333772	0.245401
8008-28	Activator of apoptosis harakiri	HRK	O00198	HRK	0.258213	0.116857	0.033398	0.245401
7127-3	Apolipoprotein A-II	Apo A-II	P02652	APOA2	0.311708	0.141118	0.0334583	0.245404
9263-57	Sialate O-acetylesterase	SIAE	Q9HAT2	SIAE	-0.22749	0.102995	0.0334657	0.245404
25275-30	Histone deacetylase 4	HDAC4	P56524	HDAC4	0.159719	0.0723294	0.0335054	0.245448
22858-3	Mitogen-activated protein kinase 6	MK06	Q16659	MAPK6	-0.211499	0.0958468	0.0336249	0.246076
22526-81	Pyruvate dehydrogenase E1 component beta subunit	PDHB	P11177	PDHB	0.44092	0.199947	0.0337348	0.246587
11851-21	Triggering receptor expressed on myeloid cells 2	TREM2	Q9NZC2	TREM2	0.248855	0.112911	0.033825	0.246587
2870-29	Ras-related C3 botulinum toxin substrate 1	RAC1	P63000	RAC1	0.252691	0.11467	0.0338518	0.246587
2638-12	Macrophage colony-stimulating factor 1 receptor	M-CSF R	P07333	CSF1R	-0.283272	0.128548	0.0338523	0.246587
14150-7	Interleukin-36 alpha	IL-1F6	Q9UHA7	IL36A	1.04873	0.475941	0.0338638	0.246587
4995-16	15-hydroxyprostaglandin dehydrogenase [NAD(+)]	HPG-	P15428	HPGD	0.126982	0.057664	0.0339689	0.247105
14002-18	Dedicator of cytokinesis protein 9	DOCK9	Q9BZ29	DOCK9	0.122729	0.0557689	0.0340794	0.247526
12882-7	Poly [ADP-ribose] polymerase 11	PAR11	Q9NR21	PARP11	0.0906528	0.0411972	0.0340947	0.247526
15386-7	Fatty acid-binding protein, adipocyte	FABPA	P15090	FABP4	-0.366435	0.166706	0.0342767	0.248403
7968-15	Cytotoxic and regulatory T-cell molecule	CRTAM	O95727	CRTAM	-0.346242	0.157526	0.0342836	0.248403
24475-45	Sorting nexin-12	SNX12	Q9UMY4	SNX12	0.326167	0.148491	0.0343955	0.248966
19302-7	GTPase IMAP family member 6	GIMA6	Q6P9H5	GIMAP6	-0.203652	0.0928389	0.0346231	0.249551
5021-13	Inorganic pyrophosphatase	PPase	Q15181	PPA1	0.76333	0.347992	0.0346293	0.249551
4556-10	Interleukin-34	IL-34	Q6ZMJ4	IL34	0.19148	0.0873003	0.0346434	0.249551
4965-27	ATP synthase subunit beta, mitochondrial	ATP synthase beta chain	P06576	ATP5F1B	0.792822	0.361467	0.0346438	0.249551
8545-14	Uncharacterized protein C17orf78:C-term	CQ078:C-term	Q8N4C9	C17orf78	0.10295	0.046957	0.0347144	0.249551
7735-17	Pigment epithelium-derived factor	PEDF	P36955	SERPINF1	0.171566	0.0782669	0.0347435	0.249551
21357-12	Filamin-binding LIM protein 1	FBLI1	Q8WUP2	FBLIM1	0.618748	0.282296	0.0347607	0.249551
6448-36	Semaphorin-3C	Sema E	Q99985	SEMA3C	0.185145	0.0844744	0.034769	0.249551
19270-26	Tyrosine--tRNA ligase, cytoplasmic	SYYC	P54577	YARS1	-0.126684	0.0578062	0.0347844	0.249551
2617-56	Receptor tyrosine-protein kinase erbB-3	ERBB3	P21860	ERBB3	-0.183193	0.0836158	0.0348354	0.249671
11177-16	Keratin, type II cytoskeletal 5	K2C5	P13647	KRT5	0.110042	0.0502966	0.0350721	0.250915
13423-94	Redox-regulatory protein FAM213A	CJ058	Q9BRX8	PRXL2A	0.250178	0.114356	0.0350837	0.250915
19266-35	Ras GTPase-activating protein-binding protein 1	G3BP1	Q13283	G3BP1	0.373693	0.170917	0.0351869	0.250915
23152-49	BTB/POZ domain-containing adapter for CUL3-mediated RhoA degradation protein 2	BACD2	Q13829	TNFAIP1	-0.234085	0.107068	0.0351931	0.250915
23402-147	Ganglioside-induced differentiation-associated protein 1-like 1	GD1L1	Q96MZ0	GDAP1L1	0.435777	0.199387	0.0352513	0.250915
23164-8	Mitochondrial pyruvate carrier 1	MPC1	Q9Y5U8	MPC1	-0.0827746	0.0378758	0.0352645	0.250915
6622-90	Apelin	APEL	Q9ULZ1	APLN	0.171554	0.0785027	0.0352717	0.250915
11262-39	TraB domain-containing protein	TRABD	Q9H4I3	TRABD	0.265808	0.121642	0.0352844	0.250915
7638-30	Vesicular integral-membrane protein VIP36	Lectin, mannose-binding 2	Q12907	LMAN2	1.61677	0.740107	0.0353359	0.251037
13479-8	Protein FAM171A2	F1712	A8MVW0	FAM171A2	0.369671	0.169418	0.0355342	0.251927
8039-41	Protein FAM177A1	F177A	Q8N128	FAM177A1	0.533799	0.244662	0.0355527	0.251927
9974-8	Delta-like protein 3	DLL3	Q9NYJ7	DLL3	-0.169393	0.0776649	0.0356089	0.251927
22485-1	BTB/POZ domain-containing protein KCTD7	KCTD7	Q96MP8	KCTD7	-0.317418	0.145558	0.0356382	0.251927
12618-50	Aldo-keto reductase family 1 member C1	Aldo-keto reductase 1C1	Q04828	AKR1C1	0.436858	0.200344	0.035652	0.251927
11319-106	Double-strand break repair protein MRE11	MRE11	P49959	MRE11	0.182086	0.0835321	0.0357078	0.251927
2429-27	Complement component C8	C8	P07357|P07358|P07360	C8A|C8B|C8G	0.481348	0.220833	0.0357192	0.251927
3034-1	Glial fibrillary acidic protein	GFAP	P14136	GFAP	0.0827602	0.0379729	0.0357378	0.251927
6468-37	Tachykinin-4	TKN4	Q86UU9	TAC4	0.143101	0.0657038	0.0358563	0.252518
11670-18	Probable G-protein coupled receptor 101	GP101	Q96P66	GPR101	0.341579	0.156925	0.0359578	0.252989
6350-43	Apolipoprotein C-II	Apo C-II	P02655	APOC2	0.307902	0.141528	0.0360504	0.253196
15402-2	DNA-binding protein inhibitor ID-1	ID-1	P41134	ID1	-0.358303	0.164701	0.0360567	0.253196
12438-127	DNA-3-methyladenine glycosylase	3MG	P29372	MPG	0.23215	0.106809	0.0362153	0.254018
22059-56	Palmdelphin	PALMD	Q9NP74	PALMD	0.203292	0.0935465	0.0362435	0.254018
22077-46	Mitochondrial inner membrane protease ATP23 homolog	ATP23	Q9Y6H3	ATP23	-0.535874	0.24669	0.0363167	0.25407
2968-61	Tumor necrosis factor ligand superfamily member 15	TNFSF15	O95150	TNFSF15	-0.186704	0.0859559	0.0363302	0.25407
2771-35	Insulin-like growth factor-binding protein 1	IGFBP-1	P08833	IGFBP1	-0.491487	0.226395	0.0364246	0.25407
17823-40	Small nuclear ribonucleoprotein Sm D2	SMD2	P62316	SNRPD2	0.220814	0.101719	0.0364342	0.25407
3053-49	Fms-related tyrosine kinase 3 ligand	Flt3 ligand	P49771	FLT3LG	0.199809	0.0920714	0.036488	0.25407
16907-3	Cell adhesion molecule 2	Nectin-like protein 3	Q8N3J6	CADM2	-0.164936	0.0760065	0.0364977	0.25407
11129-66	Bone morphogenetic protein 15	BMP15	O95972	BMP15	0.219982	0.101389	0.036526	0.25407
9118-7	PH and SEC7 domain-containing protein 2	PSD2	Q9BQI7	PSD2	0.21533	0.0992692	0.0365688	0.25407
23371-5	NIF3-like protein 1	NIF3L	Q9GZT8	NIF3L1	-0.271008	0.124958	0.0365985	0.25407
12704-26	SH2 domain-containing protein 3C	SH2D3	Q8N5H7	SH2D3C	0.188983	0.0871537	0.0366315	0.25407
11241-8	Argininosuccinate lyase	ARLY	P04424	ASL	0.558662	0.257663	0.0366477	0.25407
21132-9	Synaptotagmin-13	SYT13	Q7L8C5	SYT13	-0.108546	0.0500692	0.0366692	0.25407
22043-174	Heat shock-related 70 kDa protein 2	HSP70 protein 2	P54652	HSPA2	0.17481	0.0806882	0.0367869	0.254498
17726-3	GTP-binding protein SAR1a	SAR1A	Q9NR31	SAR1A	0.143741	0.0663527	0.0368008	0.254498
24712-6	GTP-binding protein 10	GTPBA	A4D1E9	GTPBP10	0.44114	0.203787	0.0369326	0.255033
22148-135	Forkhead box protein P3	FOXP3	Q9BZS1	FOXP3	0.199693	0.0922573	0.0369482	0.255033
19503-2	Sorting nexin-3	SNX3	O60493	SNX3	0.522461	0.241504	0.0370434	0.255228
16760-2	Interleukin-26	IL-26	Q9NPH9	IL26	0.50955	0.235556	0.0370587	0.255228
6590-54	Neuropilin-2	Neuropilin-2	O60462	NRP2	-0.193114	0.0892846	0.0370814	0.255228
18928-10	Protein S100-Z	S100Z	Q8WXG8	S100Z	-0.207012	0.0957456	0.0371478	0.255444
8889-5	Cell cycle progression protein 1	CCPG1	Q9ULG6	CCPG1	0.174767	0.0808534	0.0371957	0.255532
2643-57	Cadherin-3	P-Cadherin	P22223	CDH3	0.923492	0.427423	0.0372719	0.255814
4482-66	Complement C5b-C6 complex	C5b, 6 Complex	P01031|P13671	C5|C6	0.172016	0.079657	0.0373668	0.256059
6450-8	Gastrotropin	FABP6	P51161	FABP6	-0.0786182	0.036419	0.0374288	0.256059
21909-2	Integrin a5b1	Integrin a5b1	P08648|P05556	ITGA5|ITGB1	0.165125	0.0764961	0.0374373	0.256059
11110-4	Transmembrane protein 119	TM119	Q4V9L6	TMEM119	0.228532	0.105891	0.037473	0.256059
17744-31	Ras-related protein Rab-11A	RB11A	P62491	RAB11A	0.452661	0.209753	0.0374832	0.256059
8476-11	Chromogranin-A	CgA	P10645	CHGA	0.164942	0.0765041	0.0376559	0.256677
23361-20	RNA-binding protein 4	RBM4	Q9BWF3	RBM4	0.135323	0.0627935	0.0377349	0.256677
9037-1	Syntaxin-18	STX18	Q9P2W9	STX18	0.127234	0.059056	0.0377846	0.256677
3320-49	Insulin-like growth factor-binding protein 7	IGFBP-7	Q16270	IGFBP7	1.33293	0.618895	0.0378462	0.256677
5063-12	Natural killer cell receptor 2B4	CD244	Q9BZW8	CD244	-0.363345	0.168719	0.0378609	0.256677
3074-6	Lipopolysaccharide-binding protein	LBP	P18428	LBP	0.203466	0.0944817	0.0378653	0.256677
3373-5	Granzyme H	Granzyme H	P20718	GZMH	-0.085372	0.0396528	0.0379079	0.256677
20089-172	Sulfotransferase 1C4	ST1C4	O75897	SULT1C4	0.106942	0.0496742	0.0379188	0.256677
5231-79	Proprotein convertase subtilisin/kexin type 9	PCSK9	Q8NBP7	PCSK9	0.842897	0.39156	0.0379353	0.256677
8037-53	DnaJ homolog subfamily B member 14:Lumenal domain	DJB14:LD	Q8TBM8	DNAJB14	0.136386	0.0633588	0.0379407	0.256677
23622-128	SOSS complex subunit C	SOSSC	Q9NRY2	INIP	0.224709	0.104401	0.0379609	0.256677
6473-55	BPI fold-containing family A member 1	PLUNC	Q9NP55	BPIFA1	0.213102	0.0990577	0.0380507	0.257045
6931-10	Cancer/testis antigen 1	CTAG1A	P78358	CTAG1A|CTAG1B	0.470458	0.218746	0.038101	0.257146
14022-17	Interleukin-17B	IL-17B	Q9UHF5	IL17B	-0.1246	0.0579466	0.0381388	0.257164
11381-56	Ribose-phosphate pyrophosphokinase 1	PRPS1	P60891	PRPS1	0.276217	0.128607	0.0383502	0.257679
20432-6	Pyroglutamyl-peptidase 1	PGPI	Q9NXJ5	PGPEP1	-0.260318	0.121222	0.038376	0.257679
2986-49	Gro-gamma	Gro-g	P19876	CXCL3	-0.305383	0.142212	0.0383821	0.257679
8646-61	Leucine-rich repeat transmembrane neuronal protein 4:Isoform 2, Cytoplasmic domain	LRRT4:CD	Q86VH4	LRRTM4	0.160346	0.0746762	0.0383965	0.257679
11614-29	Enhancer of rudimentary homolog	ERH	P84090	ERH	0.220799	0.102841	0.0384164	0.257679
13470-43	Parathyroid hormone/parathyroid hormone-related peptide receptor	PTH1R	Q03431	PTH1R	0.166103	0.0773702	0.0384273	0.257679
7786-83	C-type lectin domain family 2 member B	CLC2B	Q92478	CLEC2B	0.196653	0.0916189	0.0384635	0.257685
7864-3	Sialic acid-binding Ig-like lectin 8	SIGL8	Q9NYZ4	SIGLEC8	0.216319	0.100858	0.038603	0.258381
7130-4	Leukocyte-associated immunoglobulin-like receptor 2	LAIR2	Q6ISS4	LAIR2	-0.232014	0.108351	0.0389017	0.259933
2797-56	Apolipoprotein B	Apo B	P04114	APOB	-0.347214	0.162171	0.0389251	0.259933
7955-195	Inter-alpha-trypsin inhibitor heavy chain H1	ITI heavy chain H1	P19827	ITIH1	0.253855	0.118577	0.0389418	0.259933
6364-7	Tapasin-related protein	TPSNR	Q9BX59	TAPBPL	0.860751	0.402174	0.0389937	0.260014
3461-58	Brevican core protein	PGCB	Q96GW7	BCAN	-0.153789	0.0718799	0.0390557	0.260014
22831-11	Z-DNA-binding protein 1	ZBP1	Q9H171	ZBP1	0.260194	0.121616	0.0390609	0.260014
13541-1	Myc target protein 1	MYCT1	Q8N699	MYCT1	0.173851	0.0813206	0.0392013	0.26027
9969-8	Solute carrier family 22 member 16	S22AG	Q86VW1	SLC22A16	0.814335	0.380932	0.0392102	0.26027
12633-3	Tyrosine-protein phosphatase non-receptor type 9	PTN9	P43378	PTPN9	0.0751127	0.035138	0.0392183	0.26027
4547-59	Leucine-rich repeat transmembrane protein FLRT1	FLRT1	Q9NZU1	FLRT1	0.112509	0.0526464	0.0392677	0.26027
13042-7	Potassium voltage-gated channel subfamily A member 10	KCA10	Q16322	KCNA10	0.439268	0.205592	0.0393089	0.26027
13663-2	Interleukin-4	IL-4	P05112	IL4	0.155739	0.0729018	0.0393373	0.26027
15539-15	SLIT and NTRK-like protein 1	SLIK1	Q96PX8	SLITRK1	-0.216853	0.101516	0.0393493	0.26027
9841-197	Multifunctional protein ADE2	Multifunctional protein ADE2	P22234	PAICS	0.134901	0.0631796	0.0394309	0.260573
24941-14	Clustered mitochondria protein homolog	CLU	O75153	CLUH	0.257349	0.120643	0.0396106	0.260627
21323-2	RWD domain-containing protein 1	RWDD1	Q9H446	RWDD1	0.324274	0.152048	0.0396487	0.260627
11202-70	T-box transcription factor TBX5	TBX5	Q99593	TBX5	0.123707	0.0580051	0.0396504	0.260627
2677-1	Epidermal growth factor receptor	ERBB1	P00533	EGFR	-0.126514	0.0593222	0.0396532	0.260627
6391-52	Leukocyte immunoglobulin-like receptor subfamily A member 3	LIRA3	Q8N6C8	LILRA3	1.12376	0.527066	0.0397015	0.260627
6998-106	Aspartyl/asparaginyl beta-hydroxylase	HAAH	Q12797	ASPH	-0.144535	0.0677941	0.0397133	0.260627
17811-78	Sulfotransferase 1C2	ST1C2	O00338	SULT1C2	0.319574	0.149902	0.0397205	0.260627
11666-72	Regulator of G-protein signaling 8	RGS8	P57771	RGS8	0.190181	0.0892201	0.039747	0.260627
12637-7	Carnitine O-acetyltransferase	CACP	P43155	CRAT	-0.129019	0.0605314	0.039761	0.260627
11149-3	Toll-like receptor 1:Cytoplasmic domain	TLR1:CD	Q15399	TLR1	0.154233	0.0723866	0.039827	0.260826
7713-50	Fragile X mental retardation protein 1	FMR1	Q06787	FMR1	-0.0676835	0.0317822	0.0399219	0.261028
13465-5	Calcipressin-1	CCP1	P53805	RCAN1	0.747676	0.351102	0.0399295	0.261028
11286-78	Selenoprotein S	SELS	Q9BQE4	SELENOS	0.529657	0.249024	0.040158	0.262094
8635-283	Zona pellucida-binding protein 1	ZPBP1	Q9BS86	ZPBP	0.132496	0.0623061	0.0401935	0.262094
9753-17	Ezrin	Ezrin	P15311	EZR	-0.374496	0.176114	0.0402005	0.262094
13986-6	LanC-like protein 1	LANC1	O43813	LANCL1	0.0987491	0.0464501	0.0402472	0.262164
18303-39	Neurogranin	NEUG	Q92686	NRGN	0.141045	0.0663895	0.0403726	0.262457
3218-8	Glutamate carboxypeptidase 2	PSMA	Q04609	FOLH1	0.358971	0.169021	0.0404337	0.262457
18938-3	Very low-density lipoprotein receptor	VLDLR	P98155	VLDLR	0.166742	0.0785201	0.0404571	0.262457
16792-4	Sialic acid-binding Ig-like lectin 5	Siglec-5	O15389	SIGLEC5	1.58766	0.747703	0.0404728	0.262457
21144-160	Serine/threonine-protein kinase Sgk1	SGK1	O00141	SGK1	0.118482	0.0558088	0.0405068	0.262457
17854-33	N-alpha-acetyltransferase 10	NAA10	P41227	NAA10	0.111471	0.0525235	0.0405682	0.262457
12644-63	Adenylosuccinate synthetase isozyme 2	PURA2	P30520	ADSS2	0.377497	0.177909	0.0406092	0.262457
25057-2	Alpha-actinin-4	ACTN4	O43707	ACTN4	0.363319	0.171271	0.0406583	0.262457
10798-4	CMRF35-like molecule 2	CLM2	Q496F6	CD300E	0.460046	0.216898	0.0406835	0.262457
8045-3	Killer cell immunoglobulin-like receptor 3DL3:Cytoplasmic domain	KI3L3:CD	Q8N743	KIR3DL3	0.414494	0.195444	0.0407055	0.262457
13744-37	Interleukin-3 receptor subunit alpha	IL-3 Ra	P26951	IL3RA	0.274627	0.129498	0.0407124	0.262457
25274-2	Ankyrin repeat domain-containing protein 2	ANKR2	Q9GZV1	ANKRD2	0.144356	0.0680962	0.0407854	0.262457
10082-251	Neurofilament light polypeptide	NFL	P07196	NEFL	0.53037	0.250257	0.0408382	0.262457
8102-239	Uncharacterized protein C1orf186	CA186	Q6ZWK4	RHEX	0.280944	0.132566	0.0408409	0.262457
20408-11	Mitochondrial import receptor subunit TOM20 homolog	TOM20	Q15388	TOMM20	0.167157	0.0788845	0.0408641	0.262457
11481-25	Hepatitis A virus cellular receptor 2	TIMD3	Q8TDQ0	HAVCR2	1.23129	0.581078	0.0408682	0.262457
24440-11	BTB/POZ domain-containing protein KCTD3	KCTD3	Q9Y597	KCTD3	-0.116107	0.0548233	0.0409697	0.262877
12384-92	COP9 signalosome complex subunit 7b	CSN7B	Q9H9Q2	COPS7B	0.23119	0.10931	0.0412273	0.264297
8803-61	Nectin-1, isoform gamma:Cytoplasmic domain	nectin-1 gamma:CD	Q15223	NECTIN1	0.113953	0.0539117	0.041345	0.264818
21508-7	Alpha-N-acetylneuraminide alpha-2,8-sialyltransferase	SIA8A	Q92185	ST8SIA1	0.23511	0.111286	0.0414386	0.265185
24434-16	Phytanoyl-CoA hydroxylase-interacting protein	PHYIP	Q92561	PHYHIP	0.360507	0.170776	0.0415909	0.265927
10603-1	Histatin-3	HIS3	P15516	HTN3	0.194499	0.0921988	0.0417215	0.266332
9550-153	Tetratricopeptide repeat protein 17:Tetratricopeptide repeat 2	TTC17:TPR2	Q96AE7	TTC17	-0.127631	0.0605031	0.0417275	0.266332
10364-6	Mothers against decapentaplegic homolog 2	SMAD2	Q15796	SMAD2	0.125268	0.0594111	0.0418203	0.266685
16916-19	SLIT and NTRK-like protein 6	SLIK6	Q9H5Y7	SLITRK6	-0.170353	0.080809	0.041856	0.266685
23030-4	Sialic acid-binding Ig-like lectin 5	Siglec-5	O15389	SIGLEC5	1.79255	0.850481	0.041894	0.266695
2770-51	C-C motif chemokine 1	I-309	P22362	CCL1	0.190374	0.0903495	0.041949	0.266698
20924-85	Transcription elongation factor A protein-like 1	TCAL1	Q15170	TCEAL1	0.115035	0.0545994	0.0419677	0.266698
14023-84	Bone sialoprotein 2	BSP	P21815	IBSP	0.917125	0.435609	0.0421059	0.267303
23915-18	Ras-related protein Rab-7	Rab-7	P51149	RAB7A	0.361266	0.171618	0.0421363	0.267303
8699-43	Cysteine-rich motor neuron 1 protein:Cytoplasmic domain	CRIM1:CD	Q9NZV1	CRIM1	0.162223	0.0771362	0.0423202	0.268236
11616-9	Heat shock factor protein 1	HSF1	Q00613	HSF1	0.184356	0.0877037	0.0424162	0.268416
21359-17	Neuronal regeneration-related protein	NREP	Q16612	NREP	-0.107218	0.0510103	0.0424306	0.268416
7939-1	Putative uncharacterized protein PQLC2L	CC055	A1A4F0	SLC66A1L	0.205785	0.0979264	0.0424732	0.268416
8776-10	Erlin-1	ERLN1	O75477	ERLIN1	0.170076	0.0809431	0.0424958	0.268416
24953-27	Kinesin-like protein KIF3B	KIF3B	O15066	KIF3B	-0.0826819	0.0393864	0.0426756	0.268846
9994-217	Potassium-transporting ATPase subunit beta	ATP4B	P51164	ATP4B	0.650696	0.309976	0.0426819	0.268846
7751-121	Secreted frizzled-related protein 2	SARP-1	Q96HF1	SFRP2	0.170888	0.0814247	0.0427244	0.268846
10917-40	Guanine nucleotide-binding protein G(I)/G(S)/G(O) subunit gamma-T2	GBGT2	O14610	GNGT2	0.0997257	0.0475236	0.042751	0.268846
20385-21	Ceramide-1-phosphate transfer protein	CPTP	Q5TA50	CPTP	0.184003	0.0876886	0.0427586	0.268846
8424-269	Catenin beta-1	b-Catenin	P35222	CTNNB1	0.223677	0.10661	0.0427853	0.268846
5740-17	Roundabout homolog 1	ROBO1	Q9Y6N7	ROBO1	-0.231755	0.110544	0.0429348	0.269554
5676-54	Agouti-signaling protein	ASIP	P42127	ASIP	0.126551	0.0603936	0.0430328	0.269705
23409-83	Synapse-associated protein 1	SYAP1	Q96A49	SYAP1	-0.244977	0.116909	0.043033	0.269705
24926-9	Far upstream element-binding protein 2	FUBP2	Q92945	KHSRP	0.535029	0.255481	0.0431497	0.270075
11328-9	U6 snRNA phosphodiesterase	USB1	Q9BQ65	USB1	-0.0563045	0.0268907	0.043185	0.270075
12800-5	Tubulin polymerization-promoting protein family member 2	TPPP2	P59282	TPPP2	0.463939	0.22161	0.0432171	0.270075
11825-27	Peroxisome proliferator-activated receptor gamma coactivator 1-alpha	PRGC1	Q9UBK2	PPARGC1A	0.102707	0.0490659	0.0432402	0.270075
19823-75	NAD-dependent protein deacetylase sirtuin-1	SIR1	Q96EB6	SIRT1	0.333561	0.159479	0.0433992	0.270679
25272-17	Cadherin-23	CAD23	Q9H251	CDH23	0.849337	0.406102	0.0434111	0.270679
15574-37	Cyclin-A2	Cyclin A	P20248	CCNA2	-0.0570137	0.0272701	0.0434805	0.27088
21349-2	Serine/threonine/tyrosine-interacting protein	STYX	Q8WUJ0	STYX	0.246975	0.1182	0.0435984	0.271382
14077-6	Ficolin-3	Ficolin-3	O75636	FCN3	0.190582	0.0913238	0.0438453	0.272686
21378-7	Polyribonucleotide nucleotidyltransferase 1, mitochondrial	PNPT1	Q8TCS8	PNPT1	0.139936	0.0670801	0.0439197	0.272916
4122-12	Epithelial discoidin domain-containing receptor 1	discoidin domain receptor 1	Q08345	DDR1	-0.17188	0.0824225	0.0439911	0.272992
11387-3	Cyclic AMP-dependent transcription factor ATF-6 beta	ATF6B	Q99941	ATF6B	0.98737	0.473515	0.0440068	0.272992
8913-22	Sialic acid-binding Ig-like lectin 11:Cytoplasmic domain, Isoform 2	SIG11:CD	Q96RL6	SIGLEC11	0.164025	0.0786956	0.044093	0.273294
12894-3	PAX-interacting protein 1	PAXI1	Q6ZW49	PAXIP1	0.196281	0.094191	0.0441349	0.273321
13683-18	Chloride channel protein ClC-Kb	CLCKB	P51801	CLCNKB	0.61847	0.297365	0.0445239	0.27538
13946-8	Probable ATP-dependent RNA helicase DDX23	DDX23	Q9BUQ8	DDX23	0.171022	0.0822428	0.0445587	0.27538
3302-58	Cystatin-F	CYTF	O76096	CST7	0.127395	0.0612828	0.0446246	0.27538
20915-68	Adaptin ear-binding coat-associated protein 2	NECP2	Q9NVZ3	NECAP2	0.247223	0.118956	0.044675	0.27538
19175-18	MARCKS-related protein	MARCKSL1	P49006	MARCKSL1	0.522668	0.251517	0.0446958	0.27538
7628-40	Cysteine-rich with EGF-like domain protein 1	CREL1	Q96HD1	CRELD1	0.636202	0.306221	0.0447422	0.27538
24699-20	ADP-ribosylation factor-like protein 6-interacting protein 1	AR6P1	Q15041	ARL6IP1	0.149889	0.0721482	0.0447493	0.27538
7073-69	Uncharacterized protein C22orf15	CV015	Q8WYQ4	C22orf15	-0.146085	0.0703242	0.0447695	0.27538
5729-27	Sclerostin	SOST	Q9BQB4	SOST	0.0742795	0.0357698	0.0448389	0.27553
5751-14	LETM1 domain-containing protein 1	HCCR-1	Q6P1Q0	LETMD1	-0.090349	0.0435148	0.0448696	0.27553
2515-14	GDNF family receptor alpha-2	GFRa-2	O00451	GFRA2	0.634432	0.305634	0.044918	0.275595
11696-7	Cellular retinoic acid-binding protein 2	RABP2	P29373	CRABP2	0.46148	0.222466	0.0450552	0.275615
10803-22	Heat shock 70 kDa protein 1A	HSP 70	P0DMV8	HSPA1A	0.29083	0.14022	0.0450835	0.275615
6511-17	Protein FAM19A4	F19A4	Q96LR4	TAFA4	0.116171	0.0560127	0.0450918	0.275615
6904-14	Leucine-rich repeat transmembrane neuronal protein 2	LRRT2	O43300	LRRTM2	-0.186072	0.0897304	0.0451247	0.275615
6055-53	Interferon alpha/beta receptor 1	IFN-a/b R1	P17181	IFNAR1	0.175951	0.0848566	0.0451409	0.275615
7788-1	ATP synthase-coupling factor 6, mitochondrial	CF6	P18859	ATP5PF	0.410703	0.19808	0.04515	0.275615
22777-46	S-phase kinase-associated protein 2	SKP2	Q13309	SKP2	0.393211	0.189677	0.0451859	0.275615
11416-23	F-box/LRR-repeat protein 4:Leucine-rich repeats 4 and 5	FBXL4:LRR4 and LRR5	Q9UKA2	FBXL4	0.164968	0.0796146	0.0452815	0.275967
8973-23	Fc receptor-like protein 4:Extracellular domain	FCRL4:ECD	Q96PJ5	FCRL4	-0.364647	0.176169	0.0454998	0.276371
25096-58	Myosin-binding protein C, fast-type	MYPC2	Q14324	MYBPC2	0.1391	0.0672026	0.0455004	0.276371
21393-62	Adenosylhomocysteinase	SAHH	P23526	AHCY	0.269764	0.130337	0.0455125	0.276371
21750-25	Ubiquitin carboxyl-terminal hydrolase BAP1	BAP1	Q92560	BAP1	-0.148444	0.0717363	0.0455558	0.276371
8942-2	39S ribosomal protein L21, mitochondrial	RM21	Q7Z2W9	MRPL21	0.542311	0.26208	0.0455602	0.276371
23376-56	Actin-related protein 2/3 complex subunit 2	ARPC2	O15144	ARPC2	0.284132	0.137321	0.0455752	0.276371
3050-7	von Willebrand factor	vWF	P04275	VWF	0.292875	0.14159	0.0456373	0.276517
15457-14	Aminopeptidase N	Aminopeptidase N	P15144	ANPEP	0.635783	0.307556	0.0457631	0.276847
3356-50	Carbonic anhydrase 7	Carbonic anhydrase VII	P43166	CA7	-0.102147	0.049416	0.045775	0.276847
4237-70	Leucine carboxyl methyltransferase 1	LCMT1	Q9UIC8	LCMT1	-0.168175	0.0813703	0.0458057	0.276847
24245-2	Kinesin light chain 3	KLC3	Q6P597	KLC3	-0.112338	0.0543669	0.045855	0.276915
19187-21	STAM-binding protein	STABP	O95630	STAMBP	0.130055	0.0629908	0.0460169	0.277629
6415-90	Carboxypeptidase N subunit 2	CPN2	P22792	CPN2	-0.340027	0.164715	0.0460494	0.277629
20966-7	Sentrin-specific protease 8	SENP8	Q96LD8	SENP8	-0.138905	0.0673041	0.0460989	0.277658
6375-75	Xyloside xylosyltransferase 1	XXLT1	Q8NBI6	XXYLT1	0.410441	0.198903	0.0461302	0.277658
11348-132	Prolyl 4-hydroxylase subunit alpha-2	P4HA2	O15460	P4HA2	-0.174393	0.0845514	0.0462262	0.278006
3642-4	SLAM family member 5	SLAF5	Q9UIB8	CD84	-0.151542	0.0735026	0.0463114	0.278095
2849-49	Allograft inflammatory factor 1	AIF1	P55008	AIF1	0.366353	0.177698	0.0463173	0.278095
22564-5	Low-density lipoprotein receptor class A domain-containing protein 3	LRAD3	Q86YD5	LDLRAD3	-0.614054	0.297909	0.046362	0.278134
14104-1	TLR4 interactor with leucine rich repeats:Cytoplasmic domain	TRIL:CD	Q7L0X0	TRIL	0.168423	0.0817346	0.0464235	0.278208
9778-45	Transmembrane protein 52B	TM52B	Q4KMG9	TMEM52B	-0.198555	0.0963789	0.046469	0.278208
12685-57	Homer protein homolog 2	HOME2	Q9NSB8	HOMER2	-0.165685	0.0804316	0.0464889	0.278208
7140-1	Chymotrypsin-like elastase family member 2A	ELA2A	P08217	CELA2A	-0.40071	0.194629	0.0466011	0.278513
22544-10	DNA repair protein RAD51 homolog 3	RA51C	O43502	RAD51C	0.227428	0.110472	0.0466162	0.278513
15503-15	Left-right determination factor 2	Lefty-A	O00292	LEFTY2	-0.181221	0.0880465	0.0466617	0.278556
20245-13	Retinoic acid receptor RXR-alpha	Retinoic acid receptor RXR-alpha	P19793	RXRA	-0.07646	0.037159	0.046722	0.278688
23424-4	Ankyrin repeat domain-containing protein 63	ANR63	C9JTQ0	ANKRD63	0.28928	0.1407	0.0468882	0.279451
3896-5	Phosphoglycerate mutase 1	Phosphoglycerate mutase 1	P18669	PGAM1	-1.52879	0.74372	0.0469291	0.279466
5620-13	Peptidyl-glycine alpha-amidating monooxygenase	AMD	P19021	PAM	0.54707	0.266214	0.0469897	0.279548
5108-72	Neurogenic locus notch homolog protein 3	Notch-3	Q9UM47	NOTCH3	-0.119196	0.0580216	0.0470574	0.279548
7223-60	Protein S100-A13	S100A13	Q99584	S100A13	0.208885	0.10168	0.0470579	0.279548
6273-58	Prolyl 3-hydroxylase 1	P3H1	Q32P28	P3H1	0.130199	0.0634151	0.0471818	0.279918
2937-10	Apolipoprotein E (isoform E3)	Apo E3	P02649	APOE	1.19969	0.584368	0.047197	0.279918
7141-21	Alpha-1,3-mannosyl-glycoprotein 4-beta-N-acetylglucosaminyltransferase B	MGT4B	Q9UQ53	MGAT4B	0.336573	0.164026	0.0473013	0.280309
2685-21	Insulin-like growth factor-binding protein 5	IGFBP-5	P24593	IGFBP5	0.180876	0.0881744	0.0473635	0.280449
10339-48	Gamma-enolase	NSE	P09104	ENO2	-0.206475	0.100685	0.0474278	0.280486
23783-22	Protein FAM110A	F110A	Q9BQ89	FAM110A	0.200357	0.0977099	0.0474467	0.280486
18401-18	Alpha-ketoglutarate-dependent dioxygenase alkB homolog 3	ALKB3	Q96Q83	ALKBH3	0.199234	0.0972189	0.0475694	0.280843
22385-2	PWWP domain-containing protein MUM1	MUM1	Q2TAK8	PWWP3A	-0.31374	0.153105	0.0475842	0.280843
5125-6	Sialic acid-binding Ig-like lectin 14	SIG14	Q08ET2	SIGLEC14	1.30419	0.636754	0.0476872	0.281223
8660-33	Olfactomedin-like protein 3	OLFL3	Q9NRN5	OLFML3	1.23142	0.601419	0.0477556	0.281399
9934-29	Phosphatidylinositol transfer protein alpha isoform	PIPNA	Q00169	PITPNA	0.102107	0.0498957	0.0478703	0.281847
11421-10	EH domain-containing protein 4	EHD4	Q9H223	EHD4	0.238147	0.116399	0.0479171	0.281895
20994-37	Pleckstrin homology domain-containing family F member 2	PKHF2	Q9H8W4	PLEKHF2	0.209044	0.102214	0.0479996	0.282089
3825-18	Mitogen-activated protein kinase 8	MK08	P45983	MAPK8	-0.13272	0.0649033	0.0480275	0.282089
12617-2	Serine/threonine-protein kinase 24	STK24	Q9Y6E0	STK24	0.41626	0.203673	0.0481444	0.28226
11567-23	Zinc finger protein 10	ZNF10	P21506	ZNF10	0.123957	0.0606531	0.0481506	0.28226
13236-25	Protein Wnt-3a	WNT3A	P56704	WNT3A	0.906642	0.443682	0.0481774	0.28226
17384-110	ATP-dependent 6-phosphofructokinase, muscle type	K6PF	P08237	PFKM	0.392207	0.191978	0.0482263	0.28226
15693-9	Progesterone receptor	PgR	P06401	PGR	0.283109	0.138599	0.0482599	0.28226
12716-3	Zinc finger protein 175	ZN175	Q9Y473	ZNF175	0.212486	0.104039	0.048289	0.28226
24309-14	Synaptotagmin-like protein 2	synaptotagmin-like 2	Q9HCH5	SYTL2	0.225501	0.110466	0.0483939	0.282647
11456-2	Melanoma-associated antigen B10	MAGBA	Q96LZ2	MAGEB10	0.199713	0.0978769	0.0484897	0.282765
11557-3	E3 ubiquitin-protein ligase SMURF1	SMUF1	Q9HCE7	SMURF1	0.0774901	0.03798	0.0485072	0.282765
12761-12	Amyloid beta A4 precursor protein-binding family B member 2:Phosphotyrosine Interaction Domain 2	APBB2:PID 2	Q92870	APBB2	-0.263964	0.12939	0.0485305	0.282765
13387-55	ETS homologous factor	EHF	Q9NZC4	EHF	0.159596	0.0782916	0.0486968	0.283408
17760-128	WD repeat-containing protein 5	WDR5	P61964	WDR5	0.179353	0.087993	0.0487193	0.283408
15633-6	Retinol-binding protein 4	RBP	P02753	RBP4	0.213211	0.104623	0.0487575	0.283408
22479-64	Inositol hexakisphosphate kinase 2	IP6K2	Q9UHH9	IP6K2	0.188337	0.0924458	0.0488229	0.283562
23646-5	Aryl-hydrocarbon-interacting protein-like 1	AIPL1	Q9NZN9	AIPL1	0.217496	0.106909	0.049126	0.284845
3647-49	Toll-like receptor 4:Lymphocyte antigen 96 complex	TLR4:MD-2 complex	O00206|Q9Y6Y9	TLR4|LY96	-0.154982	0.0761816	0.0491281	0.284845
17154-2	Prostaglandin E synthase 3	TEBP	Q15185	PTGES3	0.166841	0.0820234	0.0491611	0.284845
4775-34	Gelsolin	Gelsolin	P06396	GSN	-0.434703	0.213882	0.0493333	0.285616
14050-61	Ephrin-A4	Ephrin-A4	P52798	EFNA4	0.0606646	0.0298662	0.0494637	0.286143
8956-96	Scavenger receptor class F member 2:Extracellular domain	SREC-II:ECD	Q96GP6	SCARF2	-0.100123	0.0493067	0.0495271	0.286283
6570-1	Collagen alpha-1(XIII) chain	CODA1	Q5TAT6	COL13A1	0.239419	0.117982	0.0496686	0.286589
2381-52	Complement C5	C5	P01031	C5	0.300622	0.148182	0.0497279	0.286589
3839-60	AH receptor-interacting protein	AIP	O00170	AIP	0.102332	0.0504455	0.0497455	0.286589
13603-7	Rieske domain-containing protein	RFESD	Q8TAC1	RFESD	-0.353111	0.174099	0.0497825	0.286589
22137-3	Protein FAM102B	F102B	Q5T8I3	FAM102B	-0.111351	0.0549049	0.0497992	0.286589
7154-92	Protein LEG1 homolog	CF058	Q6P5S2	LEG1	0.322539	0.15905	0.0498159	0.286589
18322-15	Bifunctional arginine demethylase and lysyl-hydroxylase JMJD6	JMJD6	Q6NYC1	JMJD6	0.2494	0.12301	0.049863	0.286598
13113-7	Osteopontin	Osteopontin	P10451	SPP1	0.281857	0.13904	0.0498962	0.286598
2755-8	C3a anaphylatoxin des Arginine	C3adesArg	P01024	C3	0.860408	0.424618	0.0499872	0.286895
11678-105	Gap junction delta-2 protein	CXD2	Q9UKL4	GJD2	0.184158	0.0909234	0.0500826	0.287216
10675-223	Thioredoxin-related transmembrane protein 2	TMX2	Q9Y320	TMX2	0.147021	0.0726201	0.0501795	0.287331
11382-5	Biliverdin reductase A	BIEA	P53004	BLVRA	0.307336	0.151808	0.0501814	0.287331
20999-12	60S ribosomal protein L5	RL5	P46777	RPL5	0.0829406	0.0409803	0.0502452	0.28747
11487-4	Testican-1	Testican-1	Q08629	SPOCK1	0.106964	0.0528998	0.0504506	0.288091
7131-207	Tenascin	Tenascin	P24821	TNC	-0.22215	0.109888	0.0504952	0.288091
2190-55	Coagulation Factor XI	Coagulation Factor XI	P03951	F11	-0.246117	0.121744	0.0504963	0.288091
12033-3	Mitotic checkpoint serine/threonine-protein kinase BUB1	BUB1	O43683	BUB1	-0.181904	0.0899872	0.0505117	0.288091
15297-3	Protein S100-A3	S100A3	P33764	S100A3	0.229407	0.113523	0.0505809	0.28826
3472-40	Baculoviral IAP repeat-containing protein 5	Survivin	O15392	BIRC5	0.147407	0.0729825	0.0506953	0.288686
9383-24	Chitinase-3-like protein 2	CH3L2	Q15782	CHI3L2	-0.208288	0.103152	0.050751	0.288778
19383-131	Cyclin-dependent kinase 2-interacting protein	CINP	Q9BW66	CINP	-0.484022	0.239856	0.0508894	0.289339
14324-52	Structural maintenance of chromosomes protein 3	CSPG6	Q9UQE7	SMC3	0.47382	0.234859	0.0509447	0.289428
11422-2	Homeobox protein DLX-3	DLX3	O60479	DLX3	-0.124285	0.0616285	0.0510301	0.289688
11647-6	Frizzled-10:Cytoplasmic domain	Frizzled-10:CD	Q9ULW2	FZD10	0.554708	0.275347	0.0512605	0.29076
12747-89	RNA-binding protein 3	RBM3	P98179	RBM3	0.213832	0.106171	0.0513195	0.29076
17706-4	Protein phosphatase 1 regulatory subunit 1A	PPR1A	Q13522	PPP1R1A	0.0853694	0.0423945	0.0513579	0.29076
23323-25	Dual specificity phosphatase DUPD1	DUPD1	Q68J44	DUSP29	0.135753	0.0674285	0.0514017	0.29076
4472-5	Tropomyosin beta chain	Tropomyosin 2	P07951	TPM2	0.359711	0.178723	0.0514691	0.29076
5675-6	Tenascin	Tenascin	P24821	TNC	-0.258196	0.128295	0.0514866	0.29076
22771-6	Sterile alpha motif domain-containing protein 12	SAM12	Q8N8I0	SAMD12	0.253833	0.126134	0.0514983	0.29076
24321-67	Nuclear prelamin A recognition factor	NARF	Q9UHQ1	NARF	0.191503	0.0952552	0.0517183	0.291776
4212-5	Epidermal growth factor receptor substrate 15-like 1	EP15R	Q9UBC2	EPS15L1	-0.167956	0.0835587	0.0517603	0.291787
11260-47	SUN domain-containing protein 5	SPA4L	Q8TC36	SUN5	-0.0740266	0.0368428	0.0518469	0.291855
21544-4	Atlastin-3	ATLA3	Q6DD88	ATL3	-0.357102	0.177733	0.0518524	0.291855
11164-7	Teneurin-2	TEN2	Q9NT68	TENM2	0.217783	0.108434	0.0519382	0.291881
2615-60	Ephrin-A5	Ephrin-A5	P52803	EFNA5	-0.160207	0.0797673	0.051939	0.291881
13114-50	Lumican	Lumican	P51884	LUM	-0.152822	0.0761075	0.0519897	0.291881
24979-17	Eukaryotic translation initiation factor 3 subunit B	EIF3B	P55884	EIF3B	0.202665	0.100943	0.0520172	0.291881
14125-5	Apolipoprotein M	ApoM	O95445	APOM	0.266353	0.132713	0.052099	0.292103
2421-7	Brain-derived neurotrophic factor	BDNF	P23560	BDNF	-0.196003	0.0976767	0.0521369	0.292103
12872-35	Cyclic nucleotide-gated olfactory channel	CNGA2	Q16280	CNGA2	0.148963	0.0742519	0.0521877	0.292163
23645-49	2-hydroxyacyl-CoA lyase 1	HACL1	Q9UJ83	HACL1	0.176178	0.0878561	0.0522867	0.292272
12785-49	Transcriptional regulator Kaiso	KAISO	Q86T24	ZBTB33	-0.104267	0.0519957	0.0522873	0.292272
13591-31	DNA primase small subunit	PRI1	P49642	PRIM1	-0.0960277	0.0479011	0.0523533	0.292416
10713-151	CMRF35-like molecule 7	CLM7	A8K4G0	CD300LB	-0.119179	0.0594631	0.052404	0.292475
3325-2	Matrilin-2	MATN2	O00339	MATN2	-0.127437	0.0636318	0.0525752	0.292857
16308-14	B- and T-lymphocyte attenuator	BTLA	Q7Z6A9	BTLA	0.122677	0.0612591	0.0525899	0.292857
7922-5	Adrenomedullin	Adrenomedullin	P35318	ADM	0.150387	0.0751057	0.0526189	0.292857
22800-24	Telethonin	TELT	O15273	TCAP	0.219887	0.109822	0.0526332	0.292857
4155-3	Tenascin	Tenascin	P24821	TNC	-0.252843	0.126311	0.0526838	0.292915
17786-5	Geranylgeranyl pyrophosphate synthase	GGPPS	O95749	GGPS1	-0.0751449	0.0375495	0.052744	0.293027
5757-45	Neuroendocrine secretory protein 55	GNAS3	O95467	GNAS	0.109148	0.054574	0.0528812	0.293378
12516-13	Transcriptional enhancer factor TEF-3	TEAD4	Q15561	TEAD4	0.0688149	0.0344085	0.0528877	0.293378
22431-164	Serum response factor-binding protein 1	SRFB1	Q8NEF9	SRFBP1	-0.1137	0.0568865	0.0530267	0.293624
23595-6	Laccase domain-containing protein 1	LACC1	Q8IV20	LACC1	0.120931	0.0605185	0.0530795	0.293624
23703-8	PDZ and LIM domain protein 5	PDLI5	Q96HC4	PDLIM5	0.593683	0.297114	0.0530881	0.293624
25055-56	Oxysterol-binding protein 1	OSBP1	P22059	OSBP	0.0942281	0.0471583	0.0530932	0.293624
11369-23	Alcohol dehydrogenase class-3	ADHX	P11766	ADH5	0.107371	0.0537555	0.0531749	0.293853
18208-3	G2/mitotic-specific cyclin-B2	CCNB2	O95067	CCNB2	0.107219	0.0536945	0.0532392	0.293982
3192-3	Cytosolic non-specific dipeptidase	Glutamate carboxypeptidase	Q96KP4	CNDP2	0.122178	0.0611965	0.0532789	0.293982
19143-38	NADH-cytochrome b5 reductase 2	NB5R2	Q6BCY4	CYB5R2	0.371694	0.186298	0.0534298	0.294507
18942-11	Proteasome subunit beta type-9	PSB9	P28065	PSMB9	-0.405034	0.203031	0.0534549	0.294507
24646-47	Serine--pyruvate aminotransferase	SPYA	P21549	AGXT	0.316734	0.158831	0.0535429	0.294572
20111-5	Brain acid soluble protein 1	BASP	P80723	BASP1	0.472728	0.237108	0.0535929	0.294572
25910-1	IgGFc-binding protein	FCGBP	Q9Y6R7	FCGBP	0.157311	0.0789207	0.0536434	0.294572
5733-61	Interferon alpha-10	IFN10	P01566	IFNA10	0.18491	0.0927889	0.0536979	0.294572
15562-24	Beta-glucuronidase	BGLR	P08236	GUSB	0.320871	0.161022	0.0537076	0.294572
25276-32	Rab-like protein 6	RABL6	Q3YEC7	RABL6	0.349296	0.175302	0.0537288	0.294572
23680-1	MCP-1 Induced Protein	MCPIP	Q5D1E8	ZC3H12A	0.139678	0.0701095	0.0537578	0.294572
2917-3	Tumor necrosis factor ligand superfamily member 11	sRANKL	O14788	TNFSF11	0.244718	0.122851	0.05379	0.294572
3199-54	Kallikrein-12	kallikrein 12	Q9UKR0	KLK12	0.404232	0.203046	0.0539224	0.295075
4769-10	Olfactomedin-4	Olfactomedin-4	Q6UX06	OLFM4	-0.0684117	0.0343811	0.0540412	0.295154
16324-38	Toll-like receptor 1:Extracellular domain	TLR1:ECD	Q15399	TLR1	0.147166	0.0739634	0.0540516	0.295154
19212-4	Deleted in malignant brain tumors 1 protein	DMBT1	Q9UGM3	DMBT1	-0.240542	0.120896	0.0540582	0.295154
5586-66	Multiple inositol polyphosphate phosphatase 1	MINP1	Q9UNW1	MINPP1	0.160422	0.0806747	0.0541905	0.295479
7881-244	Mono [ADP-ribose] polymerase PARP16	PAR16	Q8N5Y8	PARP16	0.520191	0.261608	0.0541989	0.295479
23571-93	Coiled-coil domain-containing protein 94	CCD94	Q9BW85	YJU2	0.1967	0.0989577	0.0542813	0.295707
9723-105	Multimerin-2	EMILIN-3	Q9H8L6	MMRN2	0.121927	0.0613585	0.0543497	0.295859
16035-8	Vascular endothelial growth factor receptor 3	VEGF sR3	P35916	FLT4	0.148402	0.0747255	0.0544846	0.296154
9265-10	Glioma pathogenesis-related protein 1	GLIP1	P48060	GLIPR1	-0.203686	0.102564	0.0544852	0.296154
19774-8	Hemoglobin subunit gamma-2	HBG2	P69892	HBG2	0.573762	0.288973	0.0545355	0.296207
6914-15	Amphoterin-induced protein 2	AMGO2	Q86SJ2	AMIGO2	-0.250377	0.126125	0.0545789	0.296222
21536-65	Complexin-3	CPLX3	Q8WVH0	CPLX3	-0.449039	0.226267	0.0546469	0.29637
13539-131	Small conductance calcium-activated potassium channel protein 1	KCNN1	Q92952	KCNN1	0.120619	0.0608052	0.0547462	0.296688
15521-4	Calsyntenin-1	Alcadein alpha-1	O94985	CLSTN1	-0.144994	0.0731643	0.0549716	0.297486
8837-8	Microfibrillar-associated protein 3-like	MFA3L	O75121	MFAP3L	0.418036	0.210945	0.0549752	0.297486
12693-2	SH3 domain-binding glutamic acid-rich-like protein	SH3L1	O75368	SH3BGRL	0.247878	0.125121	0.0550487	0.297663
4832-75	Tumor necrosis factor receptor superfamily member 10A	TRAIL R1	O00220	TNFRSF10A	-0.274654	0.138723	0.055193	0.298222
22529-31	PHD finger protein 6	PHF6	Q8IWS0	PHF6	-0.44568	0.225204	0.0552943	0.298328
8391-12	Beta-defensin 115	DB115	Q30KQ5	DEFB115	-0.0958511	0.0484341	0.0552945	0.298328
7815-49	Insulin-like growth factor-binding protein-like 1	IBPL1	Q8WX77	IGFBPL1	0.123952	0.0626566	0.0553791	0.298344
8838-10	Protein CASC4	CASC4	Q6P4E1	GOLM2	-0.154646	0.078172	0.0553792	0.298344
22549-73	RIP	RIP	Q13546	RIPK1	0.17885	0.0904785	0.0555627	0.298759
5100-53	Lysosome membrane protein 2	LIMP II	Q14108	SCARB2	-0.0731283	0.0370185	0.0557113	0.298759
21106-206	Centrin-1	CETN1	Q12798	CETN1	-0.202416	0.102469	0.0557197	0.298759
13561-5	5-hydroxytryptamine receptor 6	5HT6R	P50406	HTR6	0.133315	0.0674886	0.055722	0.298759
5109-24	Neuronal cell adhesion molecule	Nr-CAM	Q92823	NRCAM	-0.18483	0.0935771	0.0557461	0.298759
18321-38	Bifunctional methylenetetrahydrofolate dehydrogenase/cyclohydrolase, mitochondrial	MTDC	P13995	MTHFD2	-0.229911	0.116407	0.0557587	0.298759
9960-2	TBC1 domain family member 5	TBCD5	Q92609	TBC1D5	0.306724	0.155316	0.0557836	0.298759
11283-13	DDB1- and CUL4-associated factor 5	DCAF5	Q96JK2	DCAF5	0.412068	0.208661	0.055786	0.298759
7139-14	SLIT and NTRK-like protein 4	SLIK4	Q8IW52	SLITRK4	0.268552	0.136011	0.0558253	0.298759
7897-75	Disks large homolog 3	DLG3	Q92796	DLG3	0.124072	0.0628487	0.0558668	0.298763
23390-6	Coiled-coil domain-containing protein 107	CC107	Q8WV48	CCDC107	-0.244422	0.123836	0.0559116	0.298783
19347-37	Carbonic anhydrase 12	Carbonic Anhydrase XII	O43570	CA12	-0.155221	0.0787084	0.0561079	0.299467
17380-2	Ubiquitin-conjugating enzyme E2 K	UBE2K	P61086	UBE2K	0.534152	0.27094	0.0561823	0.299467
18935-14	Toll-like receptor 5	TLR5	O60602	TLR5	0.196856	0.0998661	0.0562148	0.299467
15434-5	Prepronociceptin	PNOC	Q13519	PNOC	0.330374	0.167602	0.0562171	0.299467
8034-6	Dorsal root ganglia homeobox protein	DRGX	A6NNA5	DRGX	0.277472	0.140824	0.0563169	0.299467
21439-37	Hematopoietic lineage cell-specific protein	HCLS1	P14317	HCLS1	0.512869	0.260298	0.0563201	0.299467
24441-7	Nuclear cap-binding protein subunit 1	NCBP1	Q09161	NCBP1	0.194536	0.0987365	0.0563272	0.299467
21710-16	Neuroligin-4, Y-linked	NLGNY	Q8NFZ3	NLGN4Y	-0.0774422	0.0393141	0.0563776	0.299516
6467-65	Protein O-glucosyltransferase 1	KTEL1	Q8NBL1	POGLUT1	-0.176388	0.0896372	0.0566199	0.300435
8791-151	Carbonic anhydrase 5A, mitochondrial	Carbonic Anhydrase VA	P35218	CA5A	-0.232624	0.118222	0.0566329	0.300435
9815-5	Rho GTPase-activating protein 1:Cellular retinaldehyde-TRIO domain	RHG01:CRAL-TRIO	Q07960	ARHGAP1	-0.470525	0.239218	0.0567245	0.300702
11315-148	Protein phosphatase 1D	PPM1D	O15297	PPM1D	0.166698	0.0847793	0.0568056	0.300779
4396-54	Interferon lambda-1	IFN-lambda 1	Q8IU54	IFNL1	-0.10575	0.0537904	0.0568399	0.300779
10058-1	UV excision repair protein RAD23 homolog A	RD23A	P54725	RAD23A	0.29012	0.147585	0.0568628	0.300779
15447-45	Sorbitol dehydrogenase	Sorbitol dehydrogenase	Q00796	SORD	0.31559	0.160572	0.0569066	0.300792
9220-7	Ephrin type-B receptor 3	EPHB3	P54753	EPHB3	-0.205071	0.10436	0.0569504	0.300806
19488-1	Programmed cell death protein 6	PDCD6	O75340	PDCD6	0.288069	0.146701	0.0571188	0.301476
16890-37	ADAMTS-like protein 1	ATL1	Q8N6G6	ADAMTSL1	-0.220468	0.11241	0.0574048	0.302767
11570-94	B-cell receptor-associated protein 29	BAP29	Q9UHQ4	BCAP29	0.146404	0.0746724	0.0574845	0.302968
15295-81	Insulin-like growth factor II:Mature	IGF-II:Mature	P01344	IGF2	-0.263622	0.13449	0.0575405	0.303029
9509-4	Trimeric intracellular cation channel type B	TM38B	Q9NVV0	TMEM38B	0.375641	0.191669	0.0575793	0.303029
13710-6	Plasma protease C1 inhibitor	C1-Esterase Inhibitor	P05155	SERPING1	0.135245	0.0690776	0.0578188	0.303578
2948-58	Growth hormone receptor	Growth hormone receptor	P10912	GHR	-0.268643	0.13722	0.0578333	0.303578
7737-76	Integrin beta-6	ITB6	P18564	ITGB6	-0.195738	0.100005	0.0578898	0.303578
9249-17	Transmembrane protein 9:Extracellular domain	TMEM9:ECD	Q9P0T7	TMEM9	-0.0853233	0.0436064	0.0579649	0.303578
24319-19	D-ribitol-5-phosphate cytidylyltransferase	ISPD	A4D126	CRPPA	-0.101084	0.0516625	0.057971	0.303578
5626-20	Chymotrypsin-C	CTRC	Q99895	CTRC	-0.115765	0.0591664	0.0579736	0.303578
19132-1	39S ribosomal protein L2, mitochondrial	RM02	Q5T653	MRPL2	0.11827	0.0604469	0.057975	0.303578
10894-25	Secretagogin	Secretagogin	O76038	SCGN	-0.22254	0.113762	0.0580248	0.30362
21661-82	Dentin matrix protein 4	DMP4	Q8IXL6	FAM20C	0.278672	0.142546	0.0581741	0.304183
16605-2	Complement C1q and tumor necrosis factor-related protein 9A	C1T9A	P0C862	C1QTNF9	0.139072	0.0711631	0.0582589	0.304408
9099-19	Synaptotagmin-5	SYT5	O00445	SYT5	0.116637	0.0597079	0.058359	0.304712
12358-6	Immunoglobulin-binding protein 1	IGBP1	P78318	IGBP1	0.394168	0.20183	0.0584179	0.304802
25111-24	E3 ubiquitin-protein ligase RAD18	RAD18	Q9NS91	RAD18	0.168382	0.0862664	0.0585513	0.305279
7084-1	Draxin	DRAXI	Q8NBI3	DRAXIN	-0.155243	0.0795855	0.0587039	0.305569
9227-15	Programmed cell death protein 1	PD-1	Q15116	PDCD1	-0.101484	0.0520351	0.0587474	0.305569
24444-10	Tetratricopeptide repeat protein 27	TTC27	Q6P3X3	TTC27	-0.123788	0.0634737	0.0587559	0.305569
9719-145	Matrix metalloproteinase-16	MMP-16	P51512	MMP16	0.0792308	0.0406296	0.0587746	0.305569
3773-15	Angiopoietin-1 receptor, soluble	sTie-2	Q02763	TEK	0.355881	0.182553	0.0588496	0.305572
13682-47	Macrophage colony-stimulating factor 1 receptor	M-CSF R	P07333	CSF1R	-0.177812	0.0912138	0.0588589	0.305572
23687-27	TBC1 domain family member 20	TBC20	Q96BZ9	TBC1D20	-0.139929	0.0718096	0.0589552	0.30574
24702-31	Coiled-coil domain-containing protein 149	CC149	Q6ZUS6	CCDC149	0.0957305	0.0491315	0.0589753	0.30574
24435-1	Dynamin-1	Dynamin	Q05193	DNM1	-0.267484	0.137357	0.0591107	0.306225
5456-59	Beta-Ala-His dipeptidase	CNDP1	Q96KN2	CNDP1	0.762226	0.391491	0.0591582	0.306253
3184-25	Coagulation factor VII	Coagulation Factor VII	P08709	F7	0.597434	0.306977	0.059257	0.306546
4984-83	S-formylglutathione hydrolase	Esterase D	P10768	ESD	0.20973	0.107826	0.0593956	0.307046
6530-63	Opiorphin prepropeptide	PROL1	Q99935	OPRPN	-0.106972	0.0550149	0.0594775	0.307065
8890-9	Transmembrane protein 132B	T132B	Q14DG7	TMEM132B	-0.147522	0.0758715	0.0594835	0.307065
24938-7	AP-2 complex subunit beta-1	AP2B1	P63010	AP2B1	0.257802	0.13269	0.0596683	0.3078
6895-1	Transferrin receptor protein 1:Cytoplasmic domain	TR:CD	P02786	TFRC	0.249071	0.128235	0.0597414	0.307804
24721-17	Golgi phosphoprotein 3	GOLP3	Q9H4A6	GOLPH3	0.375548	0.193366	0.0597594	0.307804
3208-2	Matrilin-3	MATN3	O15232	MATN3	0.241194	0.124207	0.0597957	0.307804
8811-24	BMP and activin membrane-bound inhibitor homolog:Extracellular domain	BAMBI:ECD	Q13145	BAMBI	-0.166438	0.0857522	0.0599148	0.307853
16585-16	N-acetyllactosaminide beta-1,3-N-acetylglucosaminyltransferase 4	B3GN4	Q9C0J1	B3GNT4	0.231359	0.119206	0.0599248	0.307853
4542-24	Clusterin	Clusterin	P10909	CLU	0.763555	0.393426	0.0599319	0.307853
4156-74	Transforming growth factor beta-2	TGF-b2	P61812	TGFB2	-0.087006	0.0448735	0.0601672	0.308711
17782-23	3-ketoacyl-CoA thiolase, peroxisomal	THIK	P09110	ACAA1	0.336679	0.173696	0.0602425	0.308711
12357-41	Synaptosomal-associated protein 29	SNP29	O95721	SNAP29	0.103353	0.0533402	0.0603304	0.308711
3336-50	Tissue factor pathway inhibitor	TFPI	P10646	TFPI	0.151033	0.0779579	0.0603631	0.308711
2839-2	Tumor necrosis factor ligand superfamily member 4	OX40 Ligand	P23510	TNFSF4	-0.127305	0.0657133	0.060374	0.308711
2732-58	Homeobox protein NANOG	NANOG	Q9H9S0	NANOG	-0.0766781	0.0395882	0.0604227	0.308711
23271-20	3-beta-hydroxysteroid-Delta(8),Delta(7)-isomerase	EBP	Q15125	EBP	0.136003	0.0702232	0.0604433	0.308711
13513-174	E3 SUMO-protein ligase PIAS3	PIAS3	Q9Y6X2	PIAS3	0.117083	0.0604609	0.0604715	0.308711
24940-3	Inhibitor of nuclear factor kappa B kinase beta subunit	IKK-beta	O14920	IKBKB	-0.14721	0.0760351	0.0605259	0.308711
24454-27	Probable bifunctional methylenetetrahydrofolate dehydrogenase/cyclohydrolase 2	MTD2L	Q9H903	MTHFD2L	-0.130837	0.0675924	0.0605772	0.308711
20436-93	Tubulin polyglutamylase complex subunit 2	TPGS2	Q68CL5	TPGS2	0.140061	0.072362	0.0605923	0.308711
25076-2	Selenium-binding protein 1	Selenium-binding protein 1	Q13228	SELENBP1	0.13625	0.0703974	0.0606072	0.308711
5936-53	Tumor necrosis factor	TNF-a	P01375	TNF	-0.0753745	0.0389585	0.0606959	0.308947
6414-8	Out at first protein homolog	OAF	Q86UD1	OAF	0.214598	0.110947	0.0607587	0.309051
5601-2	N-acetylmuramoyl-L-alanine amidase	PGRP-L	Q96PD5	PGLYRP2	-0.136688	0.0707076	0.0608987	0.309547
6478-2	IgLON family member 5	IGLO5	A6NGN9	IGLON5	-0.20278	0.104945	0.0610114	0.309691
3343-1	Aminoacylase-1	Aminoacylase-1	Q03154	ACY1	0.627674	0.32484	0.0610119	0.309691
15668-19	Bone morphogenetic protein 8B	BMP-8	P34820	BMP8B	0.122524	0.0634572	0.0611959	0.310045
10933-107	Calcium-binding protein 8	CABP8	Q9BXU9	CALN1	0.141153	0.0731154	0.0612296	0.310045
22377-27	Immediate early response gene 2 protein	IER2	Q9BTL4	IER2	-0.167846	0.0869777	0.0613315	0.310045
13476-16	DNA/RNA-binding protein KIN17	KIN17	O60870	KIN	-0.189713	0.0983375	0.0614028	0.310045
2505-49	GDNF family receptor alpha-3	GFRa-3	O60609	GFRA3	0.152257	0.0789336	0.0614374	0.310045
4706-17	Protein 4.1	41	P11171	EPB41	0.391715	0.203103	0.0614733	0.310045
21837-3	Translocon-associated protein subunit beta	SSRB	P43308	SSR2	-0.164261	0.0851715	0.0614807	0.310045
18909-11	Exosome complex component RRP43	EXOS8	Q96B26	EXOSC8	-0.197461	0.102412	0.0615424	0.310045
13992-12	Vesicle-fusing ATPase	NSF	P46459	NSF	0.183471	0.0951742	0.0615899	0.310045
5677-15	Uncharacterized protein C2orf66	CB066	Q6UXQ4	C2orf66	0.136111	0.0706142	0.0616182	0.310045
7211-2	Ribonuclease pancreatic	RNase 1	P07998	RNASE1	0.306515	0.159021	0.0616197	0.310045
14124-6	Ephrin-A2	Ephrin-A2	O43921	EFNA2	-0.175374	0.0909897	0.0616339	0.310045
6442-6	B melanoma antigen 3	BAGE3	Q86Y29	BAGE3	0.366757	0.190298	0.0616497	0.310045
22402-12	Histone H2A type 1-A	H2A1A	Q96QV6	H2AC1	0.59797	0.310301	0.0616773	0.310045
14008-22	mRNA-decapping enzyme 1A	DCP1A	Q9NPI6	DCP1A	-0.308562	0.160205	0.0618081	0.310251
23416-47	Sorting nexin-15	Sorting nexin-15	Q9NRS6	SNX15	0.552177	0.286725	0.0618388	0.310251
5731-1	Serine protease inhibitor Kazal-type 6	ISK6	Q6UWN8	SPINK6	0.292739	0.152015	0.0618495	0.310251
2708-54	Tumor necrosis factor ligand superfamily member 18	TNFSF18	Q9UNG2	TNFSF18	0.124976	0.064908	0.0618884	0.310251
6917-49	Leucine-rich repeat-containing protein 3	LRRC3	Q9BY71	LRRC3	-0.410564	0.213289	0.0619531	0.310362
8967-6	Dual specificity protein phosphatase 26	DUS26	Q9BV47	DUSP26	0.178916	0.0929726	0.0620217	0.310492
11814-29	Hepatocyte growth factor receptor	Met	P08581	MET	-0.475341	0.247096	0.0621102	0.310721
12333-87	Ribose-5-phosphate isomerase	RPIA	P49247	RPIA	0.164734	0.0856712	0.0622194	0.310933
25951-17	Preferentially expressed antigen of melanoma	PRAME	P78395	PRAME	0.219554	0.114189	0.0622379	0.310933
4437-56	Ectonucleoside triphosphate diphosphohydrolase 5	ENTP5	O75356	ENTPD5	0.413917	0.215391	0.0623712	0.311017
5242-37	Dual specificity mitogen-activated protein kinase kinase 4	MP2K4	P45985	MAP2K4	0.65478	0.34079	0.0624153	0.311017
23553-1	ABI gene family member 3	ABI3	Q9P2A4	ABI3	-0.211941	0.110322	0.0624478	0.311017
13960-15	Arf-GAP with GTPase, ANK repeat and PH domain-containing protein 3	AGAP3	Q96P47	AGAP3	0.234582	0.122147	0.0625284	0.311017
19799-2	Probable phosphoglycerate mutase 4	PGAM4	Q8N0Y7	PGAM4	0.219681	0.114397	0.0625495	0.311017
16915-153	Semaphorin-4A	SEM4A	Q9H3S1	SEMA4A	0.138592	0.0721942	0.0626299	0.311017
3848-14	Glyceraldehyde-3-phosphate dehydrogenase	GAPDH, liver	P04406	GAPDH	-0.3403	0.177322	0.062709	0.311017
21499-17	5-demethoxyubiquinone hydroxylase, mitochondrial	COQ7	Q99807	COQ7	-0.141262	0.0736123	0.0627232	0.311017
24494-67	Katanin p60 ATPase-containing subunit A-like 1	KATL1	Q9BW62	KATNAL1	-0.374168	0.195025	0.0627797	0.311017
17400-71	Acyl-coenzyme A thioesterase 8	ACOT8	O14734	ACOT8	0.253046	0.131925	0.0628397	0.311017
4153-11	Alpha-1-antichymotrypsin complex	alpha-1-antichymotrypsin complex	P07288|P01011	KLK3|SERPINA3	-0.552514	0.288067	0.062853	0.311017
20161-41	Neural cell adhesion molecule 1	NCAM1	P13591	NCAM1	-0.142504	0.0743109	0.0628972	0.311017
10938-13	Lymphocyte function-associated antigen 3	sLFA-3	P19256	CD58	0.259155	0.135157	0.0629281	0.311017
12818-159	Urea transporter 2	UT2	Q15849	SLC14A2	-0.234639	0.122413	0.0630132	0.311017
6060-2	Prolactin-inducible protein	PIP	P12273	PIP	0.137301	0.0716316	0.0630163	0.311017
10615-18	Myelin protein P0	MYP0	P25189	MPZ	0.139843	0.0729902	0.0631279	0.311017
7038-45	CMP-N-acetylneuraminate-poly-alpha-2,8-sialyltransferase	SIA8D	Q92187	ST8SIA4	-0.421694	0.22012	0.0631495	0.311017
10008-43	Guanylyl cyclase-activating protein 1	GUC1A	P43080	GUCA1A	0.0565215	0.0295048	0.0631588	0.311017
25125-7	SH3 and cysteine-rich domain-containing protein	STAC	Q99469	STAC	0.0858884	0.0448348	0.0631601	0.311017
11342-59	Plexin domain-containing protein 2:Cytoplasmic domain	PXDC2:CD	Q6UX71	PLXDC2	-0.366813	0.191551	0.063252	0.311017
4125-52	Advanced glycosylation end product-specific receptor, soluble	sRAGE	Q15109	AGER	-0.553772	0.289236	0.0632999	0.311017
13624-17	NAD kinase	NADK	O95544	NADK	0.363564	0.189894	0.0633044	0.311017
4763-31	Afamin	Afamin	P43652	AFM	0.365964	0.191152	0.063311	0.311017
7761-125	Choline/ethanolamine kinase	CHKB	Q9Y259	CHKB	0.871073	0.455022	0.0633327	0.311017
5637-81	Netrin-G1	NTNG1	Q9Y2I2	NTNG1	-0.103235	0.0539329	0.0633606	0.311017
23620-16	CapZ-interacting protein	CPZIP	Q6JBY9	RCSD1	-0.103012	0.0538235	0.0633934	0.311017
14156-33	14-3-3 protein beta/alpha	14-3-3 protein beta/alpha	P31946	YWHAB	0.206449	0.107875	0.0634067	0.311017
7947-19	AP-4 complex accessory subunit tepsin	AP4AT	Q96N21	TEPSIN	0.256798	0.134395	0.0638063	0.312605
7007-24	Trafficking protein particle complex subunit 4	TRAPPC4	Q9Y296	TRAPPC4	-0.0959768	0.0502314	0.0638163	0.312605
4562-1	Neurexophilin-1	NXPH1	P58417	NXPH1	0.131756	0.0690271	0.0640733	0.313654
10074-128	Bromodomain-containing protein 2	BRD2	P25440	BRD2	0.104759	0.0549142	0.0642153	0.313979
7890-68	Inactive dipeptidyl peptidase 10	DPP10	Q8N608	DPP10	-0.0932768	0.0489056	0.0642699	0.313979
22587-37	Ephrin type-A receptor 6	EPHA6	Q9UF33	EPHA6	-0.168641	0.0884257	0.0642872	0.313979
17808-37	Omega-amidase NIT2	NIT2	Q9NQR4	NIT2	0.245582	0.128808	0.0643648	0.313979
6572-10	Leucine-rich repeat transmembrane neuronal protein 4:Isoform 2, Extracellular domain	LRRT4:ECD	Q86VH4	LRRTM4	0.145182	0.0761661	0.0644246	0.313979
3708-62	Alpha-2-macroglobulin	a2-Macroglobulin	P01023	A2M	-0.119159	0.0625392	0.0645279	0.313979
22541-46	DNA replication complex GINS protein PSF1	PSF1	Q14691	GINS1	-0.130296	0.0683868	0.0645372	0.313979
7191-32	Sarcolemmal membrane-associated protein	SLMAP	Q14BN4	SLMAP	-0.243274	0.127723	0.0646162	0.313979
9090-9	Synaptotagmin-like protein 4:Ca2+-dependent membrane-targeting module 1	SYTL4:C2 1	Q96C24	SYTL4	-0.441286	0.231696	0.0646304	0.313979
13937-75	Cullin-associated NEDD8-dissociated protein 1	CAND1	Q86VP6	CAND1	0.237957	0.124947	0.0646471	0.313979
2630-12	Interleukin-1 Receptor accessory protein	IL-1 R AcP	Q9NPH3	IL1RAP	-0.154915	0.0813497	0.0646678	0.313979
18236-3	Galectin-related protein	LEGL	Q3ZCW2	LGALSL	-0.380838	0.200016	0.0647044	0.313979
22984-10	Eukaryotic initiation factor 4A-II	IF4A2	Q14240	EIF4A2	0.456663	0.239887	0.0647547	0.313979
11232-46	Transcobalamin-1	Holo-TC I	P20061	TCN1	-0.147281	0.077371	0.0647666	0.313979
11378-37	Tyrosine-protein kinase SYK:Src Homology domain	KSYK:SH2, 1 and 2	P43405	SYK	0.327634	0.172141	0.0648041	0.313979
19328-51	Serine/threonine-protein kinase Chk2	Chk2	O96017	CHEK2	-0.130255	0.0684432	0.0648291	0.313979
25264-102	SHIP	SHIP	Q92835	INPP5D	0.332267	0.174641	0.0649004	0.313985
16845-15	Myelin protein zero-like protein 1	MPZL1	O95297	MPZL1	-0.0751353	0.0395003	0.0649586	0.313985
17675-17	Acyl-coenzyme A thioesterase 13	ACO13	Q9NPJ3	ACOT13	0.318747	0.167573	0.0649594	0.313985
20561-15	Contactin-6	CNTN6	Q9UQ52	CNTN6	-0.16987	0.0893345	0.0650444	0.314187
13934-3	Guanine nucleotide exchange factor DBS	MCF2L	O15068	MCF2L	0.212842	0.111971	0.0651307	0.314315
22098-10	Cyclin-Y-like protein 1	CCYL1	Q8N7R7	CCNYL1	-0.34309	0.180533	0.0651904	0.314315
22826-2	Von Hippel-Lindau-like protein	VHLL	Q6RSH7	VHLL	0.296977	0.156275	0.0652001	0.314315
24427-33	Type II inositol-3,4-bisphosphate 4-phosphatase	INP4B	O15327	INPP4B	0.210314	0.110706	0.0652806	0.314495
12531-5	Endogenous retrovirus group V member 1 Env polyprotein	ERVV1	B6SEH8	ERVV-1	0.165556	0.0872414	0.0655627	0.315477
25484-120	AT-rich interactive domain-containing protein 3C	ARI3C	A6NKF2	ARID3C	0.290535	0.153105	0.0655712	0.315477
7842-52	Small EDRK-rich factor 1	SERF1	O75920	SERF1A	0.127932	0.0674556	0.0657175	0.315973
6713-4	Low-density lipoprotein receptor-related protein 11	LRP11	Q86VZ4	LRP11	0.117099	0.0617678	0.0658194	0.316254
8817-29	Centromere protein V	CENPV	Q7Z7K6	CENPV	0.237176	0.125229	0.0660706	0.317137
13473-55	Inositol-trisphosphate 3-kinase A	IP3KA	P23677	ITPKA	0.150487	0.079476	0.0661322	0.317137
10420-30	Fas apoptotic inhibitory molecule 1	FAIM1	Q9NVQ4	FAIM	0.194446	0.102711	0.0661821	0.317137
17766-5	Neutrophil cytosol factor 1	NCF-1	P14598	NCF1	0.718567	0.379579	0.0661915	0.317137
11134-30	Peptide chain release factor 1-like, mitochondrial	RF1ML	Q9UGC7	MTRF1L	0.122768	0.0648684	0.0662581	0.317137
19190-4	Ubiquitin/ISG15-conjugating enzyme E2 L6	UB2L6	O14933	UBE2L6	0.265668	0.140377	0.0662642	0.317137
13583-19	Apoptotic protease-activating factor 1	Apaf-1	O14727	APAF1	-0.503874	0.266369	0.066386	0.317512
3835-11	Toll-like receptor 2	TLR2	O60603	TLR2	-0.218152	0.115345	0.0664318	0.317522
17805-35	Survival of motor neuron-related-splicing factor 30	SPF30	O75940	SMNDC1	0.235803	0.124718	0.0665166	0.317686
14337-1	Trafficking protein particle complex subunit 3	TPPC3	O43617	TRAPPC3	0.151835	0.0803248	0.0665754	0.317686
2946-52	Complement factor D	Factor D	P00746	CFD	0.0956123	0.0505857	0.0665968	0.317686
9715-15	Immunoglobulin superfamily member 3	IGSF3	O75054	IGSF3	-0.178854	0.0946903	0.0667722	0.318181
10749-18	Heat shock 70 kDa protein 1A	HSP 70	P0DMV8	HSPA1A	0.347725	0.184106	0.0667878	0.318181
11651-24	Protein argonaute-1	AGO1	Q9UL18	AGO1	0.090996	0.0482039	0.0669242	0.318622
3489-9	Ciliary neurotrophic factor	CNTF	P26441	CNTF	-0.0897279	0.0475541	0.0670448	0.318988
11955-1	Rho GTPase-activating protein 1:Rho-GTPase activating protein domain	RHG01:Rho-GAP	Q07960	ARHGAP1	-0.250718	0.133	0.067289	0.319875
23771-17	Cyclic AMP-dependent transcription factor ATF-5	ATF5	Q9Y2D1	ATF5	-0.182611	0.0968822	0.067319	0.319875
21698-11	Integrin a11b1	Integrin a11b1	Q9UKX5|P05556	ITGA11|ITGB1	-0.240121	0.12745	0.067436	0.320222
24023-35	soluble Endothelial protein C receptor	sEPCR	Q9UNN8	PROCR	0.186717	0.0991502	0.0675559	0.320583
20142-42	Ubiquitin-conjugating enzyme E2 C	UBE2C	O00762	UBE2C	-0.275555	0.146403	0.0676966	0.320849
25211-14	Guanine nucleotide-binding protein G(I)/G(S)/G(O) gamma-12 subunit	GBG12	Q9UBI6	GNG12	-0.276758	0.147044	0.0677002	0.320849
12873-11	Leukosialin	LEUK	P16150	SPN	-0.407131	0.216452	0.0678687	0.321383
10572-65	Cystatin-8	CST8	O60676	CST8	0.270039	0.143585	0.0679023	0.321383
20953-34	Methylmalonic aciduria and homocystinuria type C protein	MMAC	Q9Y4U1	MMACHC	0.359516	0.191214	0.067974	0.321383
20139-57	Endophilin-A1	SH3G2	Q99962	SH3GL2	0.223977	0.119132	0.0679891	0.321383
17365-7	Kynurenine--oxoglutarate transaminase 1	KAT1	Q16773	KYAT1	0.144552	0.0769158	0.0680894	0.321473
10631-9	Membrane-associated progesterone receptor component 2	PGRC2	O15173	PGRMC2	0.168558	0.0896965	0.0681102	0.321473
15339-32	Cofilin-2	COF2	Q9Y281	CFL2	0.447584	0.238207	0.0681431	0.321473
11571-75	NKG2-E type II integral membrane protein:Isoform E, Extracellular domain	NKG2E:ECD	Q07444	KLRC3	-0.226347	0.120502	0.0682276	0.321473
15329-167	Ragulator complex protein LAMTOR2	MAPIP	Q9Y2Q5	LAMTOR2	0.238806	0.127142	0.068242	0.321473
4563-61	1-phosphatidylinositol 4,5-bisphosphate phosphodiesterase gamma-1	PLCG1	P19174	PLCG1	0.165348	0.0880424	0.0682728	0.321473
5115-31	Tumor necrosis factor receptor superfamily member 19L	RELT	Q969Z4	RELT	0.118584	0.0631681	0.0683813	0.32166
4159-130	Complement factor H	Factor H	P08603	CFH	0.0660779	0.0352041	0.0684208	0.32166
18304-19	BRCA2 and CDKN1A-interacting protein	BCCIP	Q9P287	BCCIP	0.0980365	0.0522471	0.068505	0.32166
3294-55	Cryptic protein	CFC1	P0CG37	CFC1	-0.532875	0.283998	0.0685143	0.32166
21891-31	Fibulin-7	FBLN7	Q53RD9	FBLN7	0.400897	0.213675	0.0685332	0.32166
13122-19	Leucine-rich repeat transmembrane protein FLRT2	FLRT2	O43155	FLRT2	-0.178532	0.095212	0.0686876	0.322177
18328-36	Pyrroline-5-carboxylate reductase 2	P5CR2	Q96C36	PYCR2	0.114892	0.0612928	0.0687761	0.322385
17495-141	NAD-dependent protein deacetylase sirtuin-3, mitochondrial	SIR3	Q9NTG7	SIRT3	-0.154066	0.0822413	0.0689367	0.32293
8893-29	Poly [ADP-ribose] polymerase 1:region 1	PARP:region 1	P09874	PARP1	0.157732	0.08423	0.069037	0.323017
6255-74	Probable carboxypeptidase X1	CPXM1	Q96SM3	CPXM1	0.812131	0.433694	0.0690439	0.323017
5009-11	Moesin	Moesin	P26038	MSN	-0.388566	0.207707	0.0693066	0.324038
19557-3	Beta-klotho	KLOTB	Q86Z14	KLB	0.376348	0.201298	0.0694683	0.324349
25941-4	2'-5'-oligoadenylate synthetase like protein	OA synthetase	Q15646	OASL	-0.379443	0.20304	0.0695816	0.324349
10815-2	Intracellular hyaluronan-binding protein 4	HABP4	Q5JVS0	HABP4	-0.0685867	0.0367024	0.0695938	0.324349
24948-79	Paraspeckle component 1	PSPC1	Q8WXF1	PSPC1	0.20094	0.107543	0.0696322	0.324349
24707-6	Uncharacterized protein CXorf38	CX038	Q8TB03	CXorf38	0.262038	0.140325	0.0697889	0.324349
20519-7	CD6	CD6	P30203	CD6	-0.0797442	0.0427056	0.069797	0.324349
11538-216	Malonyl-CoA decarboxylase, mitochondrial	DCMC	O95822	MLYCD	-0.103733	0.055559	0.069829	0.324349
21112-6	Myosin regulatory light chain 2, skeletal muscle isoform	MLRS	Q96A32	MYL11	0.309276	0.165674	0.0698728	0.324349
7736-28	Opalin	OPALI	Q96PE5	OPALIN	0.079834	0.0427663	0.0698761	0.324349
21581-87	Cyclin-dependent kinase 15; EC=2.7.11.22	CDK15	Q96Q40	CDK15	0.252834	0.135443	0.0698801	0.324349
22517-106	E3 SUMO-protein ligase NSE2	NSE2	Q96MF7	NSMCE2	0.152686	0.0818077	0.0699262	0.324349
11547-84	Muscle, skeletal receptor tyrosine-protein kinase	MUSK	O15146	MUSK	-0.758314	0.406313	0.0699369	0.324349
18264-12	Coiled-coil domain-containing protein 25	CCD25	Q86WR0	CCDC25	0.213984	0.114661	0.0699515	0.324349
25043-74	Succinyl-CoA:3-ketoacid-coenzyme A transferase 1, mitochondrial	SCOT	P55809	OXCT1	0.306518	0.164341	0.0701077	0.324866
11364-18	Mitofusin-1	MFN1	Q8IWA4	MFN1	-0.236635	0.126934	0.0702369	0.325259
2987-37	Histone H1.2	Histone H1.2	P16403	H1-2	0.505512	0.271209	0.0702825	0.325263
14208-3	Retinoid-binding protein 7	RET7	Q96R05	RBP7	0.242136	0.129939	0.0703494	0.325311
13595-20	Thiamine-triphosphatase	THTPA	Q9BU02	THTPA	0.223639	0.120027	0.0703822	0.325311
20976-19	U6 snRNA-associated Sm-like protein LSm3	LSM3	P62310	LSM3	-0.173832	0.0933336	0.0704902	0.325604
24895-25	F-BAR and double SH3 domains protein 1	FCSD1	Q86WN1	FCHSD1	-0.504572	0.271118	0.0706934	0.325878
9526-3	Colipase-like protein 1	COLL1	A2RUU4	CLPSL1	0.176262	0.0947277	0.0707442	0.325878
14107-1	5-formyltetrahydrofolate cyclo-ligase	MTHFS	P49914	MTHFS	0.318417	0.171135	0.0707592	0.325878
14614-41	Noncompact myelin-associated protein	CA130	Q5T1S8	NCMAP	0.245798	0.132117	0.0707822	0.325878
7821-6	Nuclear nucleic acid-binding protein C1D	C1D	Q13901	C1D	0.153122	0.0823112	0.0708078	0.325878
17515-6	Heat shock 70 kDa protein 13	STCH	P48723	HSPA13	0.139037	0.0747459	0.0708305	0.325878
8565-160	Plasmalemma vesicle-associated protein	PLVAP	Q9BX97	PLVAP	-0.363966	0.195724	0.0709083	0.325878
23300-3	RNA-binding protein with multiple splicing 2	RBPS2	Q6ZRY4	RBPMS2	0.172788	0.0929439	0.0709859	0.325878
5082-51	X-linked interleukin-1 receptor accessory protein-like 2	IL-1 sR9	Q9NP60	IL1RAPL2	-0.0613234	0.0329869	0.0709916	0.325878
21009-28	Sentan	SNTAN	A6NMZ2	SNTN	-0.376623	0.202627	0.0710379	0.325878
15606-19	Keratin, type I cytoskeletal 19	Keratin 19	P08727	KRT19	-0.124873	0.0671843	0.0710432	0.325878
3440-7	Granzyme A	granzyme A	P12544	GZMA	-0.213144	0.114694	0.0710861	0.325878
20578-10	Latrophilin-3	LPHN3	Q9HAR2	ADGRL3	0.0701873	0.0377806	0.0711749	0.32608
5963-9	Dermokine	Dermokine	Q6E0U4	DMKN	0.282629	0.152218	0.0713229	0.326409
9388-18	Methylmalonyl-CoA epimerase, mitochondrial	MCEE	Q96PE7	MCEE	-0.388426	0.209207	0.0713362	0.326409
6571-75	Uncharacterized protein C17orf78:N-term	CQ078:N-term	Q8N4C9	C17orf78	0.127262	0.068602	0.0715658	0.327032
18188-12	Glycine amidinotransferase, mitochondrial	GATM	P50440	GATM	0.336751	0.181558	0.0716092	0.327032
19369-17	Histone acetyltransferase KAT2A	GCNL2	Q92830	KAT2A	-0.166144	0.0896036	0.0716933	0.327032
22075-16	Cyclic AMP-dependent transcription factor ATF-3	ATF3	P18847	ATF3	-0.173979	0.0938347	0.0717089	0.327032
9986-14	Neuropeptide W	Neuropeptide W	Q8N729	NPW	0.141234	0.0761855	0.0717512	0.327032
25256-153	Elongation factor 1-alpha 1	EF-1-alpha-1	P68104	EEF1A1	0.288177	0.155483	0.0718082	0.327032
11450-110	Protein disulfide-isomerase	Protein disulfide-isomerase	P07237	P4HB	0.332014	0.179177	0.0718721	0.327032
22521-13	Homeobox protein OTX2	OTX2	P32243	OTX2	-0.0603816	0.0325887	0.071895	0.327032
13133-73	Latent-transforming growth factor beta-binding protein 4	LTBP4	Q8N2S1	LTBP4	-0.172191	0.0929502	0.0719433	0.327032
23226-42	ATP synthase B chain, mitochondrial	AT5F1	P24539	ATP5PB	-0.305805	0.165087	0.0719607	0.327032
12683-156	Dihydropyrimidinase-related protein 5	DPYL5	Q9BPU6	DPYSL5	0.120561	0.0650852	0.0719658	0.327032
5627-53	Progonadoliberin-1	GON1	P01148	GNRH1	0.0760175	0.0410558	0.0720818	0.327354
25437-18	Ankyrin repeat and MYND domain-containing protein 2	ANKY2	Q8IV38	ANKMY2	-0.135077	0.0729676	0.0721365	0.327399
9867-23	Fructose-1,6-bisphosphatase isozyme 2	F16P2	O00757	FBP2	0.190898	0.103146	0.0722015	0.32749
5316-54	Prothrombin	Prothrombin	P00734	F2	0.277918	0.150266	0.0723841	0.328114
5743-82	Cocaine- and amphetamine-regulated transcript protein	CART	Q16568	CARTPT	0.0995842	0.0538861	0.0726006	0.328891
3187-52	Cysteine-rich secretory protein 3	CRIS3	P54108	CRISP3	-0.122066	0.0660884	0.0727536	0.329379
24960-48	Huntingtin-interacting protein 1-related protein	HIP1R	O75146	HIP1R	-0.0906778	0.0491564	0.0731013	0.330478
10758-2	Keratocan	KERA	O60938	KERA	0.266539	0.144507	0.0731323	0.330478
21133-33	Cx9C motif-containing protein 4	CMC4	P56277	CMC4	-0.39489	0.214094	0.0731323	0.330478
7185-29	Platelet glycoprotein V	GPV	P40197	GP5	-0.129162	0.0700415	0.07319	0.330504
2571-12	Insulin-like growth factor-binding protein 3	IGFBP-3	P17936	IGFBP3	-0.164744	0.089349	0.0732288	0.330504
17411-55	Ubiquitin recognition factor in ER-associated degradation protein 1	UFD1	Q92890	UFD1	0.330824	0.179499	0.0733446	0.330822
17835-28	Annexin A13	ANX13	P27216	ANXA13	0.0721384	0.0391673	0.0735313	0.331459
9577-26	Synaptotagmin-2	SYT2	Q8N9I0	SYT2	0.365977	0.19881	0.0736754	0.331904
12934-1	E3 ISG15--protein ligase HERC5	HERC5	Q9UII4	HERC5	0.268061	0.145736	0.0738972	0.332512
22974-25	Histone H2B type 2-E	H2B2E	Q16778	H2BC21	0.509057	0.276806	0.0739454	0.332512
12808-103	Calcium-regulated heat-stable protein 1	CHSP1	Q9Y2V2	CARHSP1	-0.463753	0.252173	0.0739474	0.332512
3394-81	Serine/threonine-protein kinase PLK1	PLK-1	P53350	PLK1	-0.0943177	0.0513077	0.0740603	0.332562
25121-7	Nodal modulator 2	NOMO2	Q5JPE7	NOMO2	0.14192	0.0772113	0.0740907	0.332562
25500-6	Rab11 family-interacting protein 3	RFIP3	O75154	RAB11FIP3	-0.138351	0.075271	0.0740953	0.332562
21355-4	Upstream stimulatory factor 1	USF1	P22415	USF1	-0.260467	0.1418	0.0742741	0.33316
13708-56	Kallikrein-8	kallikrein 8	O60259	KLK8	0.214743	0.116953	0.0743804	0.333183
21498-3	Alpha-aminoadipic semialdehyde dehydrogenase	AL7A1	P49419	ALDH7A1	0.150458	0.0819514	0.0744123	0.333183
13126-52	Desmocollin-2	DSC2	Q02487	DSC2	0.208303	0.11346	0.0744165	0.333183
21771-47	Beta-1,4-mannosyl-glycoprotein 4-beta-N-acetylglucosaminyltransferase	MGAT3	Q09327	MGAT3	0.339808	0.185128	0.074475	0.33324
14143-8	Histone H2B type 2-E	H2B2E	Q16778	H2BC21	0.536803	0.292503	0.0745241	0.333255
10035-6	Dual specificity protein phosphatase 4	DUS4	Q13115	DUSP4	0.0596566	0.0325273	0.0746991	0.333833
21796-43	Glutathione peroxidase 3	Glutathione peroxidase 3	P22352	GPX3	0.29458	0.160649	0.0747542	0.333846
14048-7	Interleukin-1 Receptor accessory protein	IL-1 R AcP	Q9NPH3	IL1RAP	-0.150406	0.0820486	0.0748387	0.333846
14066-49	Membrane-associated guanylate kinase, WW and PDZ domain-containing protein 2	MAGI2	Q86UL8	MAGI2	-0.169583	0.0925103	0.0748395	0.333846
9808-41	Trinucleotide repeat-containing gene 6B protein	TNR6B	Q9UPQ9	TNRC6B	0.09717	0.0530176	0.074891	0.333872
13628-58	Growth factor receptor-bound protein 14	GRB14	Q14449	GRB14	0.184566	0.100729	0.0749634	0.333991
22386-11	Homeobox protein OTX1	OTX1	P32242	OTX1	0.137565	0.0751452	0.0752161	0.334743
19158-1	PCNA-associated factor	PAF	Q15004	PCLAF	0.60182	0.328803	0.0752638	0.334743
2418-55	Apolipoprotein E	Apo E	P02649	APOE	0.628099	0.343168	0.0752702	0.334743
21804-15	Putative KHDC1-like protein	KHDCL	Q5JSQ8	KHDC1L	0.270532	0.147886	0.0754179	0.33485
24904-121	Syntaxin-binding protein 4	STXB4	Q6ZWJ1	STXBP4	-0.167079	0.0913474	0.0754606	0.33485
24928-20	Mitotic-spindle organizing protein 2A	MZT2A	Q6P582	MZT2A	0.0863849	0.0472358	0.0754993	0.33485
13104-32	Ephrin-B1	EFNB1	P98172	EFNB1	0.121341	0.0663624	0.0755512	0.33485
10472-53	Tumor necrosis factor receptor superfamily member 14	HVEM	Q92956	TNFRSF14	0.0944406	0.0516516	0.0755581	0.33485
16606-85	Aldose reductase	Aldose reductase	P15121	AKR1B1	0.227673	0.124526	0.0755741	0.33485
11510-51	Apolipoprotein L1	Apo L1	O14791	APOL1	0.387778	0.212135	0.0756251	0.33485
25479-8	Leucine-rich repeat flightless-interacting protein 2	LRRF2	Q9Y608	LRRFIP2	0.419263	0.229395	0.0756691	0.33485
23524-2	Protein N-terminal asparagine amidohydrolase	NTAN1	Q96AB6	NTAN1	-0.215178	0.117755	0.075725	0.33485
10616-67	Podocalyxin-like protein 2	PDXL2	Q9NZ53	PODXL2	-0.423027	0.231524	0.0757536	0.33485
17787-1	Enoyl-CoA hydratase, mitochondrial	Enoyl-CoA hydratase	P30084	ECHS1	0.204167	0.111812	0.0759305	0.335407
9835-16	Aldehyde dehydrogenase family 1 member A3	AL1A3	P47895	ALDH1A3	0.324764	0.177882	0.0759716	0.335407
20219-25	Neprilysin	Neprilysin	P08473	MME	-0.183718	0.100703	0.0761819	0.336132
6545-58	Major prion protein	PRIO	P04156	PRNP	0.135743	0.0744368	0.0762993	0.336446
12940-35	Aldehyde dehydrogenase family 3 member B1	AL3B1	P43353	ALDH3B1	0.246108	0.135017	0.0764234	0.33671
24665-48	GTP-binding protein REM 1	REM1	O75628	REM1	0.191895	0.105286	0.0764514	0.33671
21487-20	Biogenesis of lysosome-related organelles complex 1 subunit 6	BL1S6	Q9UL45	BLOC1S6	0.0956612	0.0525019	0.0765381	0.336802
6458-6	Dolichyl-diphosphooligosaccharide--protein glycosyltransferase subunit 1:Lumenal domain	RPN1:LD	P04843	RPN1	0.748993	0.41111	0.0765648	0.336802
20547-5	Neuronal acetylcholine receptor subunit beta-3	ACHB3	Q05901	CHRNB3	-0.257293	0.14125	0.0766169	0.336828
5091-28	Leukocyte immunoglobulin-like receptor subfamily B member 2	ILT-4	Q8N423	LILRB2	0.345507	0.189736	0.0767028	0.337002
2598-9	Tumor necrosis factor receptor superfamily member 9	4-1BB	Q07011	TNFRSF9	-0.0800481	0.0439786	0.0768311	0.337229
21135-16	Splicing factor 3B subunit 6	SF3B6	Q9Y3B4	SF3B6	0.104298	0.0573044	0.0768469	0.337229
12838-28	Dual specificity protein phosphatase 15	DUS15	Q9H1R2	DUSP15	-0.228165	0.125497	0.0771546	0.338375
22371-46	Protein FAM110A	F110A	Q9BQ89	FAM110A	-0.291365	0.160342	0.0773004	0.338597
24050-26	Glycogen synthase kinase-3 beta	GSK-3 beta	P49841	GSK3B	0.166923	0.0918713	0.0773361	0.338597
7244-16	IGF-like family receptor 1	TM149	Q9H665	IGFLR1	-0.241378	0.132854	0.0773446	0.338597
8019-73	Stathmin-3	STMN3	Q9NZ72	STMN3	0.155137	0.0854663	0.0776083	0.339319
14043-12	Early endosome antigen 1	EEA1	Q15075	EEA1	0.206092	0.113541	0.0776162	0.339319
7136-107	Hemoglobin subunit epsilon	Hemoglobin epsilon chain	P02100	HBE1	-0.278433	0.153423	0.0776674	0.339319
23618-23	Zinc finger protein 593	ZN593	O00488	ZNF593	-0.0848525	0.0467604	0.0776957	0.339319
19590-46	Pulmonary surfactant-associated protein D	SP-D	P35247	SFTPD	-0.411552	0.226991	0.0779391	0.340008
8921-139	Polyadenylate-binding protein 2	PABP2	Q86U42	PABPN1	0.122421	0.067523	0.0779466	0.340008
9232-1	Roundabout homolog 4	ROBO4	Q8WZ75	ROBO4	0.242277	0.133696	0.078086	0.340412
8340-9	Beta-defensin 110	DB110	Q30KQ9	DEFB110	-0.0731948	0.0404132	0.0782405	0.340882
15472-16	Low-density lipoprotein receptor-related protein 11	LRP11	Q86VZ4	LRP11	0.179535	0.0991761	0.0783817	0.341293
9211-19	Pigment epithelium-derived factor	PEDF	P36955	SERPINF1	0.0950822	0.0525511	0.0785304	0.341523
11649-3	Stromal membrane-associated protein 1	SMAP1	Q8IYB5	SMAP1	-0.213457	0.117994	0.0785747	0.341523
20247-17	Dihydropyrimidinase-related protein 4	DPYL4	O14531	DPYSL4	0.112685	0.06229	0.0785752	0.341523
18950-13	Ras-related C3 botulinum toxin substrate 2	RAC2	P15153	RAC2	0.169096	0.0935256	0.0787377	0.341889
6575-79	ADAMTS-like protein 1	ATL1	Q8N6G6	ADAMTSL1	0.183802	0.101669	0.0787648	0.341889
13639-101	General vesicular transport factor p115	USO1	O60763	USO1	-0.13269	0.0734155	0.0788395	0.341889
22967-15	Growth/differentiation factor 7	GDF7	Q7Z4P5	GDF7	-0.246522	0.136401	0.078847	0.341889
6256-9	Lymphocyte antigen 6 complex locus protein G6c	LY66C	O95867	LY6G6C	0.315549	0.174684	0.078996	0.342156
11320-29	E3 ubiquitin-protein ligase CHFR	CHFR	Q96EP1	CHFR	0.316237	0.175094	0.0790428	0.342156
18395-5	[Protein ADP-ribosylarginine] hydrolase	ADPRH	P54922	ADPRH	0.253804	0.140529	0.0790494	0.342156
9997-12	UBX domain-containing protein 4:Cytoplasmic domain 1	UBXN4:CD 1	Q92575	UBXN4	0.524833	0.290777	0.0792282	0.342453
24634-1	Protein ripply3	DSCR6	P57055	RIPPLY3	-0.376186	0.208438	0.0792524	0.342453
6969-14	WAP four-disulfide core domain protein 5	WFDC5	Q8TCV5	WFDC5	0.183038	0.101421	0.0792589	0.342453
21931-16	UB2L3/PolyUbiquitin K48	UB2L3/ PolyUbiquitin K48	P68036|P0CG47	UBE2L3|UBB	0.0719218	0.0398661	0.0793636	0.342559
7953-20	Signaling lymphocytic activation molecule	SLAF1	Q13291	SLAMF1	0.108027	0.0598822	0.0793775	0.342559
20464-7	Putative KHDC1-like protein	KHDCL	Q5JSQ8	KHDC1L	-0.159369	0.0883874	0.0795261	0.342931
10451-11	Nucleobindin-1	NUCB1	Q02818	NUCB1	0.122167	0.0677621	0.0795577	0.342931
14260-112	Neuroepithelial cell-transforming gene 1 protein	ARHG8	Q7Z628	NET1	-0.0895614	0.0497178	0.0797943	0.343747
6168-11	Cellular tumor antigen p53 R175H mutant	p53 R175H	P04637	TP53	-0.222873	0.123753	0.079866	0.343853
11167-6	Myotubularin-related protein 1	MTMR1	Q13613	MTMR1	0.320435	0.177974	0.0799439	0.343868
11429-80	Heterogeneous nuclear ribonucleoproteins C1/C2	hnRNP C1/C2	P07910	HNRNPC	0.0896326	0.0497934	0.0800042	0.343868
5254-69	cGMP-inhibited 3',5'-cyclic phosphodiesterase A	PDE3A	Q14432	PDE3A	-0.146217	0.0812369	0.080038	0.343868
14237-1	Heat shock 70 kDa protein 1A	HSP 70	P0DMV8	HSPA1A	0.617061	0.34291	0.0801019	0.343868
24216-30	Mth938 domain-containing protein	AAMDC	Q9H7C9	AAMDC	0.241637	0.134283	0.0801055	0.343868
18886-28	Down syndrome cell adhesion molecule-like protein 1	DSCL1	Q8TD84	DSCAML1	-0.371861	0.206704	0.0801789	0.343981
7958-15	Kin of IRRE-like protein 2	KIRR2	Q6UWL6	KIRREL2	0.178828	0.0994526	0.0803212	0.344389
25956-9	Rap guanine nucleotide exchange factor 1	RPGF1	Q13905	RAPGEF1	-0.183781	0.10226	0.0804704	0.344797
7983-1	Protocadherin gamma-C5	PCDGM	Q9Y5F6	PCDHGC5	0.135733	0.0755353	0.0805109	0.344797
18407-36	ADP-ribosylation factor-like protein 2-binding protein	AR2BP	Q9Y2Y0	ARL2BP	-0.280409	0.156091	0.0805919	0.344941
15636-49	VPS10 domain-containing receptor SorCS1	SORC1	Q8WY21	SORCS1	-0.127093	0.0707757	0.0807101	0.345244
16307-22	Netrin receptor UNC5D	UNC5H4	Q6UXZ4	UNC5D	-0.198951	0.110853	0.0808711	0.34556
18174-79	Programmed cell death 6-interacting protein	PDC6I	Q8WUM4	PDCD6IP	0.159087	0.088662	0.0809377	0.34556
11263-57	Calsequestrin-1	CASQ1	P31415	CASQ1	0.142179	0.0792523	0.080988	0.34556
14334-3	Recoverin	RECO	P35243	RCVRN	-0.0729976	0.0406904	0.0809922	0.34556
23705-42	CTP synthase 1	PYRG1	P17812	CTPS1	-0.175514	0.0978591	0.0810641	0.34556
15635-4	SPARC-related modular calcium-binding protein 2	SMOC2	Q9H3U7	SMOC2	0.195442	0.109025	0.081212	0.34556
14057-68	Tumor necrosis factor ligand superfamily member 15	TNFSF15	O95150	TNFSF15	0.374855	0.209154	0.0812738	0.34556
6587-6	Leucine-rich repeat and fibronectin type-III domain-containing protein 5	LRFN5	Q96NI6	LRFN5	0.263796	0.147202	0.0813022	0.34556
10626-116	Alpha-N-acetylgalactosaminide alpha-2,6-sialyltransferase 3	SIA7C	Q8NDV1	ST6GALNAC3	-0.218097	0.121712	0.081328	0.34556
10565-19	SLIT and NTRK-like protein 3	SLIK3	O94933	SLITRK3	-0.354233	0.197686	0.0813302	0.34556
9787-23	Collectin-12	COLEC12	Q5KU26	COLEC12	-0.099256	0.0554036	0.0813939	0.34556
22103-25	Cyclin-dependent kinase 20	CDK20	Q8IZL9	CDK20	-0.188204	0.105066	0.0814296	0.34556
15468-14	Complement factor H-related protein 1	FHR1	Q03591	CFHR1	0.16351	0.0912822	0.0814358	0.34556
17490-4	SH3 domain-binding glutamic acid-rich-like protein 3	SH3BGRL3-like protein	Q9H299	SH3BGRL3	-0.223695	0.124887	0.0814477	0.34556
22554-101	39S ribosomal protein L10, mitochondrial	RM10	Q7Z7H8	MRPL10	0.339565	0.189608	0.0814969	0.345568
12451-62	Transcription regulator protein BACH1	BACH1	O14867	BACH1	0.117241	0.0655	0.0816498	0.346015
13041-47	TNF receptor-associated factor 4	TRAF4	Q9BUZ4	TRAF4	-0.0995408	0.0556248	0.0817218	0.346075
18830-1	Intelectin-1	Omentin	Q8WWA0	ITLN1	0.152921	0.0854651	0.081759	0.346075
17460-51	Interferon-induced GTP-binding protein Mx1	Mx1	P20591	MX1	0.342227	0.19138	0.0819351	0.346542
19381-7	Regulator of G-protein signaling 21	RGS21	Q2M5E4	RGS21	-0.873951	0.488785	0.0819672	0.346542
4383-97	Inhibin beta A chain:Inhibin beta B chain heterodimer	Activin AB	P08476|P09529	INHBA|INHBB	-0.101074	0.0565687	0.082175	0.346542
3327-27	Netrin-4	NET4	Q9HB63	NTN4	-0.138648	0.0776199	0.0822567	0.346542
24493-10	Myotubularin-related protein 7	MTMR7	Q9Y216	MTMR7	0.255537	0.14308	0.0823006	0.346542
6213-10	Choriogonadotropin subunit beta variant 2	CGB2	Q6NT52	CGB2	-0.263618	0.147604	0.0823013	0.346542
10085-25	Steroidogenic acute regulatory protein, mitochondrial	STAR	P49675	STAR	0.0684357	0.0383246	0.0823486	0.346542
17364-8	U2 small nuclear ribonucleoprotein B''	RU2B	P08579	SNRPB2	0.386065	0.216205	0.0823562	0.346542
23285-51	BTB/POZ domain-containing protein KCTD2	KCTD2	Q14681	KCTD2	0.160058	0.0896422	0.0823767	0.346542
3522-57	Vasoactive Intestinal Peptide	Vasoactive Intestinal Peptide	P01282	VIP	-0.0944818	0.0529253	0.0824305	0.346542
25926-29	LIM domain-binding protein 1	LDB1	Q86U70	LDB1	0.0774138	0.0433714	0.0824775	0.346542
9401-57	Metalloprotease TIKI1	CB089	Q86V40	TRABD2A	0.463078	0.259458	0.082497	0.346542
3441-64	Glycogen synthase kinase-3 alpha	GSK-3 alpha	P49840	GSK3A	0.138674	0.0777118	0.082549	0.346542
18881-7	CD97 antigen	CD97	P48960	ADGRE5	-0.281807	0.157941	0.0825841	0.346542
2658-27	NT-3 growth factor receptor	TrkC	Q16288	NTRK3	-0.143331	0.0803422	0.0826251	0.346542
20528-23	Macrosialin	CD68	P34810	CD68	-0.215137	0.120594	0.08263	0.346542
23596-17	Coiled-coil domain-containing protein 89	CCD89	Q8N998	CCDC89	-0.262264	0.147123	0.0828556	0.347288
22065-32	Interferon regulatory factor 8	IRF8	Q02556	IRF8	0.323632	0.181583	0.0829109	0.347321
2853-68	Serine/threonine-protein kinase Chk1	CHK1	O14757	CHEK1	0.101988	0.0572351	0.082973	0.347381
21862-145	LIM and SH3 domain protein 1	LASP-1	Q14847	LASP1	0.42866	0.240663	0.0830974	0.34744
19483-16	3-ketodihydrosphingosine reductase	KDSR	Q06136	KDSR	0.231086	0.129782	0.0831953	0.34744
9111-40	Junctophilin-4	JPH4	Q96JJ6	JPH4	0.057785	0.0324548	0.0832107	0.34744
8048-9	Ferritin, mitochondrial	FTMT	Q8N4E7	FTMT	0.559634	0.314338	0.0832305	0.34744
18876-77	Carbohydrate sulfotransferase 4	CHST4	Q8NCG5	CHST4	-0.0889785	0.0499914	0.0833107	0.34744
8368-102	Tumor necrosis factor receptor superfamily member 1B	TNF sR-II	P20333	TNFRSF1B	0.162399	0.0912772	0.0834252	0.34744
18385-4	26S proteasome non-ATPase regulatory subunit 10	PSD10	O75832	PSMD10	-0.0781984	0.043952	0.0834274	0.34744
23639-93	Probable aminopeptidase NPEPL1	PEPL1	Q8NDH3	NPEPL1	-0.168742	0.0948445	0.0834329	0.34744
14081-5	NKG2D ligand 1	ULBP-1	Q9BZM6	ULBP1	0.230827	0.129776	0.0835152	0.34744
5758-49	Kallikrein-9	kallikrein 9	Q9UKQ9	KLK9	0.0580859	0.032658	0.0835218	0.34744
16057-6	Cation-independent mannose-6-phosphate receptor	IGF-II receptor	P11717	IGF2R	0.151769	0.0853312	0.0835265	0.34744
21290-66	Checkpoint protein HUS1	HUS1	O60921	HUS1	0.461919	0.259741	0.0835592	0.34744
5245-40	AMP Kinase (alpha2beta2gamma1)	AMPK a2b2g1	P54646|O43741|P54619	PRKAA2|PRKAB2|PRKAG1	-0.458699	0.258205	0.0838762	0.347911
13993-20	Band 4.1-like protein 1	E41L1	Q9H4G0	EPB41L1	0.357416	0.201206	0.0838966	0.347911
13039-1	Nuclear inhibitor of protein phosphatase 1	PP1R8	Q12972	PPP1R8	0.176028	0.0991077	0.0839371	0.347911
7824-88	Methionine-R-sulfoxide reductase B3	MSRB3	Q8IXL7	MSRB3	-0.0781042	0.0439772	0.0839555	0.347911
6536-54	Putative phospholipase B-like 2	LAML2	Q8NHP8	PLBD2	0.11101	0.0625055	0.0839561	0.347911
19222-124	Ras-related protein Rab-5B	RAB5B	P61020	RAB5B	0.302689	0.170446	0.0839804	0.347911
5460-60	ATP-dependent RNA helicase DDX19B	DEAD-box protein 19B	Q9UMR2	DDX19B	0.156031	0.0878777	0.0840342	0.347911
11530-37	Porphobilinogen deaminase	HEM3	P08397	HMBS	0.515875	0.290651	0.0841425	0.347911
2642-4	Platelet-activating factor acetylhydrolase IB subunit beta	PAFAH beta subunit	P68402	PAFAH1B2	-0.21259	0.119783	0.0841612	0.347911
20073-22	GTPase KRas	K-ras	P01116	KRAS	0.366628	0.206591	0.0841836	0.347911
19108-50	Methyl-CpG-binding protein 2	MECP2	P51608	MECP2	0.0691912	0.0389952	0.0842346	0.347911
16926-44	Alkaline phosphatase, tissue-nonspecific isozyme	Alkaline phosphatase, liver	P05186	ALPL	0.349195	0.196809	0.0842452	0.347911
4460-8	3-phosphoinositide-dependent protein kinase 1	PDPK1	O15530	PDPK1	-0.0948402	0.0534658	0.084319	0.348019
4480-59	Complement C3b	C3b	P01024	C3	-0.184577	0.104095	0.0844358	0.348304
7870-8	Beta-Ala-His dipeptidase	CNDP1	Q96KN2	CNDP1	0.6499	0.366588	0.0844894	0.348328
21438-45	Tripartite motif-containing protein 5	TRIM5	Q9C035	TRIM5	0.23565	0.132949	0.0845497	0.348379
24973-11	MICAL-like protein 1	MILK1	Q8N3F8	MICALL1	-0.0733913	0.0414139	0.0846058	0.348414
19615-213	Cytosolic 5'-nucleotidase 3A	5NT3	Q9H0P0	NT5C3A	0.569372	0.321389	0.0846974	0.348455
19294-26	Cysteine-rich PDZ-binding protein	CRIPT	Q9P021	CRIPT	0.160981	0.0908748	0.0847205	0.348455
9557-5	MANSC domain-containing protein 1	MANS1	Q9H8J5	MANSC1	0.303142	0.171147	0.0847593	0.348455
23559-10	DDRGK domain-containing protein 1	DDRGK	Q96HY6	DDRGK1	0.422875	0.238823	0.0848558	0.348616
3040-59	C-C motif chemokine 3	MIP-1a	P10147	CCL3	0.214735	0.12129	0.0848941	0.348616
11587-5	MAX gene-associated protein	MGAP	Q8IWI9	MGA	0.261659	0.147835	0.0849769	0.34876
21495-134	Prosaposin receptor GPR37	GPR37	O15354	GPR37	0.137334	0.0776196	0.0850817	0.348993
21331-19	B-cell CLL/lymphoma 7 protein family member A	BCL7A	Q4VC05	BCL7A	0.29339	0.165874	0.0851793	0.349197
8946-38	Bile acid receptor	NR1H4	Q96RI1	NR1H4	0.0807527	0.045679	0.0853354	0.349483
24693-5	Chloride intracellular channel protein 3	CLIC3	O95833	CLIC3	0.120905	0.0683937	0.0853449	0.349483
4145-58	Neurotrophin-3	Neurotrophin-3	P20783	NTF3	-0.114975	0.0650832	0.0855464	0.349825
21547-6	Dentin matrix protein 4	DMP4	Q8IXL6	FAM20C	0.385296	0.218114	0.0855638	0.349825
11911-13	Leucine-rich repeat-containing protein 4B:Cytoplasmic domain	LRC4B:CD	Q9NT99	LRRC4B	-0.180405	0.102129	0.0855726	0.349825
7997-118	Double C2-like domain-containing protein beta	DOC2B	Q14184	DOC2B	0.0922258	0.0522256	0.0856616	0.349993
4931-59	Tissue Factor	TF	P13726	F3	0.221746	0.125596	0.0857242	0.350052
25414-11	Late cornified envelope protein 3B	LCE3B	Q5TA77	LCE3B	0.128595	0.0728561	0.085807	0.350165
3174-2	A disintegrin and metalloproteinase with thrombospondin motifs 1	ATS1	Q9UHI8	ADAMTS1	-0.137039	0.077667	0.0859117	0.350165
6285-71	Malectin	K0152	Q14165	MLEC	0.16503	0.0935539	0.0859863	0.350165
23274-27	EF-hand calcium-binding domain-containing protein 1	EFCB1	Q9HAE3	CLXN	0.312964	0.177448	0.0860405	0.350165
9107-59	Armadillo repeat-containing protein 10	ARM10	Q8N2F6	ARMC10	0.42298	0.239877	0.0861043	0.350165
23341-16	Meiotic recombination protein DMC1/LIM15 homolog	DMC1	Q14565	DMC1	0.150667	0.0854474	0.0861129	0.350165
19448-104	Uridine phosphorylase 1	UPP1	Q16831	UPP1	-0.188345	0.10682	0.086124	0.350165
23359-25	Pre-mRNA-splicing regulator WTAP	FL2D	Q15007	WTAP	0.0882892	0.0500751	0.086136	0.350165
8239-223	Cholinesterase	Pseudocholinesterase	P06276	BCHE	-0.110028	0.0624557	0.0863811	0.35056
12843-6	Zinc finger protein 410	ZN410	Q86VK4	ZNF410	-0.162464	0.0922226	0.0863903	0.35056
12714-38	AP-1 complex subunit gamma-like 2	AP1G2	O75843	AP1G2	-0.253735	0.144088	0.0865072	0.35056
24688-9	Doublesex- and mab-3-related transcription factor B1	DMRTB	Q96MA1	DMRTB1	0.19734	0.11207	0.0865259	0.35056
24903-7	Kelch-like protein 14	KLH14	Q9P2G3	KLHL14	-0.197603	0.112221	0.0865294	0.35056
22488-17	Krueppel-like factor 9	KLF9	Q13886	KLF9	0.520614	0.295686	0.0865542	0.35056
16851-50	Protein SCO2 homolog, mitochondrial	SCO2	O43819	SCO2	-0.0757235	0.0430099	0.0865699	0.35056
24706-73	Craniofacial development protein 1	CFDP1	Q9UEE9	CFDP1	-0.318759	0.181175	0.0867771	0.351074
4423-77	Bcl-2-like protein 1	BCL2-like 1 protein	Q07817	BCL2L1	0.105552	0.0599966	0.0867932	0.351074
21961-14	CD2-associated protein	CD2AP	Q9Y5K6	CD2AP	0.280183	0.159327	0.0869251	0.351322
13577-25	Splicing factor U2AF 65 kDa subunit	U2AF2	P26368	U2AF2	-0.266589	0.15167	0.0870709	0.351322
21909-10	Integrin a5b1	Integrin a5b1	P08648|P05556	ITGA5|ITGB1	0.104907	0.0596885	0.0870923	0.351322
9317-4	Leucine-rich repeat-containing protein 25:Extracellular domain	LRC25:ECD	Q8N386	LRRC25	-0.0906432	0.0515791	0.0871283	0.351322
7228-2	Alpha-N-acetylgalactosaminide alpha-2,6-sialyltransferase 6	SIA7F	Q969X2	ST6GALNAC6	0.293385	0.166954	0.0871423	0.351322
18189-12	Vacuolar protein-sorting-associated protein 25	VPS25	Q9BRG1	VPS25	0.273036	0.155375	0.0871438	0.351322
9453-12	Vascular endothelial growth factor B	VEGF-B	P49765	VEGFB	-0.265168	0.150953	0.0872562	0.351581
19263-147	Eukaryotic translation initiation factor 4E	IF4E	P06730	EIF4E	0.457517	0.260555	0.0873754	0.351843
14687-6	Perilipin-3	M6PBP	O60664	PLIN3	-0.198486	0.11307	0.087465	0.351843
19254-125	GMP reductase 1	GMPR1	P36959	GMPR	0.278204	0.158503	0.0875043	0.351843
15310-61	Protein regulator of cytokinesis 1	PRC1	O43663	PRC1	0.115961	0.0660696	0.0875143	0.351843
11300-32	Sortilin	SORT	Q99523	SORT1	0.108852	0.062047	0.0876513	0.352008
22398-5	Acidic leucine-rich nuclear phosphoprotein 32 family member C	AN32C	O43423	ANP32C	-0.334176	0.190485	0.0876519	0.352008
5272-55	SHC-transforming protein 1:Src Homology domain	SHC1:SH2	P29353	SHC1	-0.280589	0.160011	0.0877872	0.352229
13691-10	Sodium-coupled monocarboxylate transporter 1	SC5A8	Q8N695	SLC5A8	-0.364989	0.208153	0.0878037	0.352229
23305-38	Receptor expression-enhancing protein 2	REEP2	Q9BRK0	REEP2	-0.415222	0.236873	0.0878969	0.35241
23406-3	Ras association domain-containing protein 5	RASF5	Q8WWW0	RASSF5	-0.0681673	0.0389049	0.0880326	0.35276
6464-40	Transmembrane protein PVRIG	PVRIG	Q6DKI7	PVRIG	0.0722329	0.0412345	0.088101	0.35284
6470-19	Fibulin-1	fibulin 1	P23142	FBLN1	-0.109678	0.0626287	0.0881916	0.352947
23619-235	Leydig cell tumor 10 kDa protein homolog	L10K	Q9UNZ5	C19orf53	-0.107829	0.0615794	0.0882246	0.352947
8427-118	R-spondin-3	RSPO3	Q9BXY4	RSPO3	-0.105884	0.0604881	0.0883211	0.353094
8327-26	Dipeptidase 2	DPEP2	Q9H4A9	DPEP2	-0.135281	0.0772906	0.0883582	0.353094
12562-1	Serine/threonine-protein kinase N1	PKN1	Q16512	PKN1	-0.402811	0.230295	0.0885645	0.353534
2809-25	A disintegrin and metalloproteinase with thrombospondin motifs 4	ADAMTS-4	O75173	ADAMTS4	-0.106846	0.0610944	0.0886081	0.353534
8597-1	Transmembrane protein 9:Cytoplasmic domain	TMEM9:CD	Q9P0T7	TMEM9	0.280295	0.160276	0.0886138	0.353534
5742-14	Lysophosphatidic acid phosphatase type 6	PPA6	Q9NPH0	ACP6	0.267131	0.152809	0.0887344	0.353746
10081-17	DNA-binding protein SATB2	SATB2	Q9UPW6	SATB2	0.117546	0.0672469	0.0887641	0.353746
21390-68	L-dopachrome tautomerase	L-dopachrome tautomerase	P40126	DCT	0.124818	0.0714745	0.0890523	0.354534
4152-58	Plasma kallikrein	Prekallikrein	P03952	KLKB1	-0.115207	0.0659726	0.0890591	0.354534
8237-56	Sclerostin domain-containing protein 1	SOSD1	Q6X4U4	SOSTDC1	-0.16065	0.0920857	0.0893624	0.355436
4150-75	Plasmin	Plasmin	P00747	PLG	-1.0502	0.602023	0.0893831	0.355436
4414-69	Pulmonary surfactant-associated protein D	SP-D	P35247	SFTPD	0.692751	0.397287	0.0895153	0.355767
2828-82	Kunitz-type protease inhibitor 1	HAI-1	O43278	SPINT1	0.368322	0.211401	0.0897655	0.356567
18227-3	Cyclin-dependent kinase 2-associated protein 2	CDKA2	O75956	CDK2AP2	-0.106097	0.0609088	0.0898336	0.356585
6507-16	Neural cell adhesion molecule 2	NCAM2	O15394	NCAM2	-0.167343	0.0960798	0.0898679	0.356585
18175-65	Synaptic vesicle membrane protein VAT-1 homolog	VAT1	Q99536	VAT1	0.404963	0.232578	0.0899606	0.356662
3617-80	Hepatocyte growth factor activator	HGFA	Q04756	HGFAC	0.43925	0.252297	0.0899935	0.356662
8976-13	Beta-1,4 N-acetylgalactosaminyltransferase 1	B4GN1	Q00973	B4GALNT1	-0.421172	0.241945	0.0900341	0.356662
6538-90	Uncharacterized protein KIAA2013	K2013	Q8IYS2	KIAA2013	-0.0758064	0.0435622	0.0901388	0.356867
11375-49	Forkhead box protein L2	FOXL2	P58012	FOXL2	-0.105279	0.0605073	0.0901836	0.356867
12436-84	Glutathione S-transferase omega-1	GST omega-1	P78417	GSTO1	0.117831	0.0677566	0.0903433	0.357305
5660-51	Extracellular superoxide dismutase [Cu-Zn]	SOD3	P08294	SOD3	-0.664362	0.382161	0.0904508	0.357536
12732-13	MAGUK p55 subfamily member 7	MPP7	Q5T2T1	MPP7	-0.130331	0.0750256	0.0906783	0.357835
18910-45	Protein lin-7 homolog A	LIN7A	O14910	LIN7A	0.148537	0.0855066	0.0906825	0.357835
25108-6	Arginyl-tRNA--protein transferase 1	ATE1	O95260	ATE1	0.148573	0.0855326	0.0907007	0.357835
6617-12	Fc receptor-like protein 6	FCRL6	Q6DN72	FCRL6	0.0886062	0.0510137	0.0907229	0.357835
10852-114	Heterogeneous nuclear ribonucleoprotein D-like	HNRDL	O14979	HNRNPDL	0.318677	0.183576	0.0908965	0.358094
3516-60	Stromal cell-derived factor 1	SDF-1	P48061	CXCL12	0.366266	0.211016	0.090935	0.358094
9202-309	ATP synthase subunit O, mitochondrial	ATPO	P48047	ATP5PO	0.374147	0.215557	0.090936	0.358094
5459-33	Cystatin-SN	CYTN	P01037	CST1	0.161496	0.0931103	0.0911619	0.358604
2855-49	Mitogen-activated protein kinase 3	ERK-1	P27361	MAPK3	0.149341	0.0861153	0.0912095	0.358604
8243-55	Serine protease inhibitor Kazal-type 1	TATI	P00995	SPINK1	-0.103814	0.0598636	0.091213	0.358604
4481-34	Complement C4	C4	P0C0L4|P0C0L5	C4A|C4B	0.35961	0.207426	0.091302	0.358625
19360-22	Leucine-rich repeat transmembrane neuronal protein 1	LRRT1	Q86UE6	LRRTM1	-0.113757	0.0656254	0.0913482	0.358625
4498-62	Neural cell adhesion molecule 1, 120 kDa isoform	NCAM-120	P13591	NCAM1	-0.143909	0.0830248	0.091366	0.358625
15318-75	Protein S100-A10	Calpactin I light chain	P60903	S100A10	0.170114	0.0982481	0.0916989	0.359738
11178-21	Sushi, von Willebrand factor type A, EGF and pentraxin domain-containing protein 1:EGF-like domains 4-6	SVEP1:EGF-like domains 4-6	Q4LDE5	SVEP1	-0.19086	0.110248	0.0917508	0.359748
13429-3	WAP four-disulfide core domain protein 10A	WF10A	Q9H1F0	WFDC10A	0.0963522	0.0557013	0.092001	0.360154
21445-40	Ubiquitin-like protein Nedd8	Neddylin	Q15843	NEDD8	0.301389	0.174237	0.0920073	0.360154
9513-9	Fibroblast growth factor 22	FGF22	Q9HCT0	FGF22	0.0968795	0.056015	0.0920507	0.360154
5486-73	Intercellular adhesion molecule 2	sICAM-2	P13598	ICAM2	0.101028	0.0584141	0.092052	0.360154
18291-8	Cyclin-dependent kinase inhibitor 1	p21	P38936	CDKN1A	0.106011	0.0613414	0.0922874	0.360881
9760-13	Mitogen-activated protein kinase 9	JNK2	P45984	MAPK9	-0.176954	0.102414	0.0923576	0.360914
14006-36	Glycine N-methyltransferase	GNMT	Q14749	GNMT	0.086103	0.0498391	0.092396	0.360914
21728-4	Ubiquitin carboxyl-terminal hydrolase 2	UBP2	O75604	USP2	-0.151407	0.0876704	0.0925088	0.360914
15413-3	Phosphatidylcholine-sterol acyltransferase	LCAT	P04180	LCAT	0.357641	0.207109	0.092541	0.360914
19365-11	Branched-chain-amino-acid aminotransferase, mitochondrial	BCAT2	O15382	BCAT2	-0.25146	0.145669	0.0926469	0.360914
5085-18	Interleukin-20 receptor subunit alpha	IL-20 Ra	Q9UHF4	IL20RA	-0.0717396	0.041578	0.0927962	0.360914
13509-5	Secretory carrier-associated membrane protein 5	SCAM5	Q8TAC9	SCAMP5	0.132458	0.0767913	0.0928887	0.360914
5013-2	Chloride intracellular channel protein 1	NCC27	O00299	CLIC1	0.17823	0.103351	0.0929624	0.360914
21109-1	Cilia- and flagella-associated protein 36	CFA36	Q96G28	CFAP36	0.511396	0.296559	0.0929766	0.360914
4971-1	Cathepsin Z	CATZ	Q9UBR2	CTSZ	0.150372	0.0872156	0.0930295	0.360914
5843-60	Histone-lysine N-methyltransferase EHMT2	NG36	Q96KQ7	EHMT2	-0.431787	0.250452	0.0930501	0.360914
3684-78	Macrophage scavenger receptor types I and II:Extracellular domain	Macrophage scavenger receptor:ECD	P21757	MSR1	-0.150303	0.0871819	0.0930529	0.360914
17150-8	10 kDa heat shock protein, mitochondrial	HSP 10	P61604	HSPE1	0.293434	0.17023	0.0931019	0.360914
4467-49	SPARC-like protein 1	SPARCL1	Q14515	SPARCL1	-0.203784	0.118239	0.0931465	0.360914
5903-91	Heat shock cognate 71 kDa protein	HSP70 protein 8	P11142	HSPA8	0.215439	0.125019	0.0931926	0.360914
10700-10	Immunoglobulin superfamily member 11:Cytoplasmic domain	IGS11:CD	Q5DX21	IGSF11	-0.586626	0.340428	0.0932015	0.360914
2618-10	Receptor tyrosine-protein kinase erbB-4	ERBB4	Q15303	ERBB4	-0.0579781	0.0336519	0.0932603	0.360914
12466-7	Heterogeneous nuclear ribonucleoprotein A1	ROA1	P09651	HNRNPA1	0.266422	0.15464	0.0932648	0.360914
9859-180	Diamine acetyltransferase 1	SSAT-1	P21673	SAT1	-0.430111	0.249662	0.0932788	0.360914
10089-7	N-acetylserotonin O-methyltransferase-like protein	ASML	O95671	ASMTL	0.187959	0.109119	0.0933273	0.360914
7863-50	Membrane-associated progesterone receptor component 1	PGRC1	O00264	PGRMC1	-0.279407	0.162214	0.0933363	0.360914
18813-15	ATP-dependent RNA helicase DDX19A	DD19A	Q9NUU7	DDX19A	0.11705	0.0679658	0.0933851	0.360914
12759-47	Interleukin enhancer-binding factor 3	DRBP76	Q12906	ILF3	0.0930698	0.0540716	0.0935618	0.361021
19289-29	Uroporphyrinogen decarboxylase	DCUP	P06132	UROD	0.23997	0.139443	0.0936193	0.361021
15389-1	Frataxin, mitochondrial	FRDA	Q16595	FXN	0.126666	0.0736065	0.0936321	0.361021
12933-17	Ecto-NOX disulfide-thiol exchanger 1	ENOX1	Q8TC92	ENOX1	-0.468137	0.272043	0.0936372	0.361021
11120-49	N-acetyltransferase 14	NAT14	Q8WUY8	NAT14	-0.335655	0.195069	0.0936603	0.361021
10557-6	Testis-expressed sequence 29 protein	TEX29	Q8N6K0	TEX29	-0.516107	0.299995	0.0937169	0.361048
17734-13	Alpha-endosulfine	a-endosulfine	O43768	ENSA	-0.164666	0.0957435	0.093813	0.361227
12401-3	AMSH-like protease	STALP	Q96FJ0	STAMBPL1	0.0982494	0.0571369	0.0938718	0.361263
3423-59	Chymase	Chymase	P23946	CMA1	0.11937	0.0694359	0.0939472	0.361362
20525-200	Protein disulfide-isomerase A4	PDIA4	P13667	PDIA4	0.118669	0.0690436	0.0940159	0.361436
23522-1	GTPase IMAP family member GIMD1	GIMD1	P0DJR0	GIMD1	-0.252727	0.147198	0.0943557	0.362551
2706-69	Thyroxine-binding globulin	Thyroxine-Binding Globulin	P05543	SERPINA7	-0.103787	0.0604654	0.0944393	0.362681
17432-25	Adenylate kinase 4, mitochondrial	KAD4	P27144	AK4	0.20689	0.12068	0.0948268	0.363977
22773-69	Succinate dehydrogenase [ubiquinone] iron-sulfur subunit, mitochondrial	SDHB	P21912	SDHB	-0.570407	0.33278	0.0948838	0.364004
19111-10	NEDD8-conjugating enzyme Ubc12	UBC12	P61081	UBE2M	0.346622	0.20234	0.0950698	0.364381
8246-9	Proprotein convertase subtilisin/kexin type 9	PCSK9	Q8NBP7	PCSK9	0.655144	0.382547	0.0951594	0.364381
21759-23	UBP1/WDR48 Complex	UBP1/WDR48 Complex	O94782|Q8TAF3	USP1|WDR48	0.153721	0.0897642	0.095175	0.364381
23691-2	Tubulin--tyrosine ligase-like protein 12	TTL12	Q14166	TTLL12	0.27945	0.163186	0.0951821	0.364381
4328-2	Brother of CDO	BOC	Q9BWV1	BOC	-0.237302	0.138616	0.095279	0.364561
5140-56	Netrin receptor UNC5D	UNC5H4	Q6UXZ4	UNC5D	-0.176155	0.102971	0.0955033	0.365186
15617-8	Cytokine SCM-1 beta	lymphotactin beta	Q9UBD3	XCL2	0.244249	0.142792	0.0955426	0.365186
9221-6	Inositol 1,4,5-trisphosphate receptor-interacting protein-like 1	IPIL1	Q6GPH6	ITPRIPL1	0.2078	0.121558	0.0957378	0.365387
17758-79	L-xylulose reductase	DCXR	Q7Z4W1	DCXR	0.271839	0.159026	0.0957521	0.365387
4559-64	Kynureninase	KYNU	Q16719	KYNU	0.13607	0.0796084	0.0957815	0.365387
19819-7	Regulator of G-protein signaling 21	RGS21	Q2M5E4	RGS21	0.220661	0.129119	0.0958335	0.365387
6457-50	Protocadherin gamma-A1	PCDG1	Q9Y5H4	PCDHGA1	0.46981	0.274949	0.0958799	0.365387
19114-8	Thymidine kinase 2, mitochondrial	KITM	O00142	TK2	-0.472989	0.276823	0.095896	0.365387
12676-1	Protein kinase C and casein kinase substrate in neurons protein 1	PACN1	Q9BY11	PACSIN1	-0.102395	0.0599474	0.0959989	0.365588
19136-22	Methylmalonate-semialdehyde dehydrogenase [acylating], mitochondrial	MMSA	Q02252	ALDH6A1	0.223659	0.130989	0.0961143	0.365662
11615-16	Dual adapter for phosphotyrosine and 3-phosphotyrosine and 3-phosphoinositide	DAPP1	Q9UN19	DAPP1	-0.339849	0.199059	0.0961503	0.365662
21478-20	SMAD5	SMAD5	Q99717	SMAD5	0.380678	0.222987	0.0961686	0.365662
10819-108	Fibulin-1	fibulin 1	P23142	FBLN1	-0.164823	0.0966218	0.096418	0.366266
25267-10	Heat shock 70 kDa protein 12A	HS12A	O43301	HSPA12A	0.15249	0.0893952	0.0964281	0.366266
3730-81	Tumor necrosis factor receptor superfamily member 4	TNR4	P43489	TNFRSF4	-0.0873067	0.0512103	0.0966039	0.36656
12338-27	Pikachurin	EGFLA	Q63HQ2	EGFLAM	-0.161878	0.0949515	0.0966061	0.36656
5475-10	Protein kinase C beta type (splice variant beta-II)	PKC-B-II	P05771	PRKCB	0.245681	0.144192	0.0967956	0.366924
4831-4	L-Selectin	sL-Selectin	P14151	SELL	-0.14183	0.0832427	0.0968026	0.366924
9742-59	Spliceosome RNA helicase DDX39B	BAT1	Q13838	DDX39B	0.29868	0.175341	0.0968749	0.367007
7853-19	Protein SCO1 homolog, mitochondrial	SCO1	O75880	SCO1	-0.229737	0.134906	0.0969672	0.367166
19371-18	Microtubule-associated protein RP/EB family member 1	MARE1	Q15691	MAPRE1	-0.298533	0.175455	0.0972435	0.367831
17397-8	Estradiol 17-beta-dehydrogenase 11	DHB11	Q8NBQ5	HSD17B11	-0.0708417	0.0416354	0.0972439	0.367831
24664-3	UPF0510 protein INM02	INM02	Q5UCC4	EMC10	0.217465	0.127873	0.0974048	0.368065
13435-31	Interleukin-20 receptor subunit beta	IL-20 Rb	Q6UXL0	IL20RB	-0.343083	0.20174	0.0974067	0.368065
21121-31	NEDD8-activating enzyme E1 catalytic subunit	UBA3	Q8TBC4	UBA3	0.204818	0.120514	0.0976113	0.368367
5633-65	Leukocyte immunoglobulin-like receptor subfamily B member 2	ILT-4	Q8N423	LILRB2	0.32074	0.188738	0.0976382	0.368367
7624-19	Ankyrin-2	ANK2	Q01484	ANK2	0.0957207	0.0563297	0.0976583	0.368367
24485-32	B-cell receptor-associated protein 31	BAP31	P51572	BCAP31	-0.513616	0.302305	0.0977141	0.368367
9764-79	Heterogeneous nuclear ribonucleoprotein F	HNRPF	P52597	HNRNPF	0.330702	0.194689	0.0977862	0.368367
10563-13	LysM and putative peptidoglycan-binding domain-containing protein 3	LYSM3	Q7Z3D4	LYSMD3	-0.0695127	0.0409293	0.097836	0.368367
9392-43	Alpha-1,3-mannosyl-glycoprotein 4-beta-N-acetylglucosaminyltransferase A	MGT4A	Q9UM21	MGAT4A	0.327665	0.192933	0.0978403	0.368367
21895-36	Interferon lambda-4	IFNL4	K9M1U5	IFNL4	0.151176	0.089041	0.0979374	0.368542
10705-14	Alpha-N-acetylgalactosaminide alpha-2,6-sialyltransferase 3	SIA7C	Q8NDV1	ST6GALNAC3	-0.376045	0.221533	0.0980051	0.368606
13066-42	Enhancer of mRNA-decapping protein 4	EDC4	Q6P2E9	EDC4	0.161986	0.0955129	0.0982941	0.369503
13098-93	Vascular endothelial growth factor D	VEGF-D	O43915	VEGFD	-0.200264	0.11819	0.0985864	0.370411
19316-2	Iron-sulfur cluster co-chaperone protein HscB, mitochondrial	HSC20	Q8IWL3	HSCB	0.118384	0.0699016	0.0987478	0.370589
10528-2	Dipeptidase 1	DPEP1	P16444	DPEP1	0.343981	0.203118	0.0987633	0.370589
18821-9	C4a anaphylatoxin	C4a	P0C0L4|P0C0L5	C4A|C4B	0.230204	0.135974	0.0988603	0.370589
10554-23	Beta-galactosidase	BGAL	P16278	GLB1	0.511054	0.301886	0.0988855	0.370589
21762-32	Ubiquitin carboxyl-terminal hydrolase 11	UBP11	P51784	USP11	-0.235256	0.138989	0.0989314	0.370589
13119-26	Protein Z-dependent protease inhibitor	protein Z inhibitor	Q9UK55	SERPINA10	0.659913	0.389883	0.0989389	0.370589
13958-5	Probable RNA-binding protein 46	RBM46	Q8TBY0	RBM46	-0.0934062	0.0552383	0.0992514	0.371568
15449-33	T-cell immunoglobulin and mucin domain-containing protein 4	TIM-4	Q96H15	TIMD4	-0.267417	0.158171	0.0993074	0.371587
19446-1	GMP reductase 2	GMPR2	Q9P2T1	GMPR2	0.211391	0.125091	0.0994571	0.371956
3601-54	Neural cell adhesion molecule L1-like protein	CHL1	O00533	CHL1	-0.130298	0.0771244	0.0995442	0.372091
23286-2	RING finger protein 141	RN141	Q8WVD5	RNF141	-0.184925	0.109497	0.0996597	0.372332
11459-81	RNA polymerase II elongation factor ELL	ELL	P55199	ELL	0.0872317	0.0516705	0.0997798	0.372472
7967-38	Putative POTE ankyrin domain family member M	POTEM	A6NI47	POTEM	0.211931	0.125542	0.0997994	0.372472
18336-31	Cytidine deaminase	CDA	P32320	CDA	0.116543	0.0690591	0.0999051	0.372676
23689-52	Copine-6	CPNE6	O95741	CPNE6	0.168986	0.100155	0.0999689	0.372723
20440-36	Tetratricopeptide repeat protein 32	TTC32	Q5I0X7	TTC32	-0.213832	0.126755	0.100025	0.37274
8071-114	Protocadherin beta-7	PCDB7	Q9Y5E2	PCDHB7	0.222705	0.132043	0.100094	0.372809
24682-35	Cytochrome b reductase 1	CYBR1	Q53TN4	CYBRD1	0.171004	0.101512	0.100491	0.374095
18160-2	Protein-L-isoaspartate(D-aspartate) O-methyltransferase	PIMT	P22061	PCMT1	-0.115111	0.0684054	0.10084	0.375205
20447-11	Homeobox protein TGIF2LY	TF2LY	Q8IUE0	TGIF2LY	-0.096647	0.0574552	0.100966	0.375482
22842-85	Zinc finger protein 69	ZNF69	Q9UC07	ZNF69	0.149168	0.0887029	0.101059	0.375605
18242-8	Sperm surface protein Sp17	Sperm protein 17	Q15506	SPA17	-0.0846708	0.0503564	0.101103	0.375605
3447-64	Interleukin-8	IL-8	P10145	CXCL8	0.42872	0.255134	0.10131	0.376185
22405-61	Phosphoenolpyruvate carboxykinase [GTP], mitochondrial	PCKGM	Q16822	PCK2	-0.330881	0.196954	0.101384	0.376267
21583-14	60S ribosomal protein L26-like 1	RL26L	Q9UNX3	RPL26L1	0.27108	0.161487	0.101648	0.376796
12628-31	LanC-like protein 2	LANC2	Q9NS86	LANCL2	0.230718	0.137451	0.101669	0.376796
16837-20	CASP8 and FADD-like apoptosis regulator	FLIP	O15519	CFLAR	-0.375422	0.223668	0.101682	0.376796
6447-73	Pentraxin-related protein PTX3	PTX3	P26022	PTX3	0.150722	0.0898857	0.102008	0.377576
7251-64	Complement C1q tumor necrosis factor-related protein 3	C1QT3	Q9BXJ4	C1QTNF3	0.331005	0.197423	0.102046	0.377576
8220-15	Uncharacterized protein C10orf35	CJ035	Q96D05	FAM241B	-0.337032	0.201024	0.102057	0.377576
9326-33	Inter-alpha-trypsin inhibitor heavy chain H2	ITI heavy chain H2	P19823	ITIH2	0.451342	0.269284	0.102153	0.377576
7867-154	Alpha-N-acetylgalactosaminide alpha-2,6-sialyltransferase 1	SIA7A	Q9NSC7	ST6GALNAC1	0.198626	0.118524	0.102202	0.377576
13494-6	Ceramide synthase 5	CERS5	Q8N5B7	CERS5	0.107766	0.0643094	0.102219	0.377576
22798-111	Transcription initiation factor TFIID subunit 8	TAF8	Q7Z7C8	TAF8	0.21564	0.128705	0.102275	0.377576
5807-77	CD70 antigen	CD70	P32970	CD70	-0.049373	0.029471	0.102307	0.377576
23246-67	Biogenesis of lysosome-related organelles complex 1 subunit 1	BL1S1	P78537	BLOC1S1	0.159181	0.0950561	0.102446	0.377889
17773-26	Gamma-soluble NSF attachment protein	SNAG	Q99747	NAPG	0.136209	0.0813504	0.102495	0.377889
6462-12	Metalloproteinase inhibitor 4	TIMP-4	Q99727	TIMP4	-0.31248	0.186692	0.10261	0.37812
24449-11	Gamma-crystallin A	CRGA	P11844	CRYGA	-0.36342	0.217241	0.102786	0.378577
17691-1	Tripeptidyl-peptidase 1	TPP1	O14773	TPP1	0.148753	0.088955	0.102916	0.378865
10510-62	SLP adapter and CSK-interacting membrane protein	SCIMP	Q6UWF3	SCIMP	-0.154768	0.0925868	0.103041	0.379074
3186-2	Complement C2	C2	P06681	C2	0.688751	0.41216	0.103145	0.379074
21705-33	Meteorin-like protein	METRL	Q641Q3	METRNL	0.134534	0.0805187	0.103192	0.379074
21271-53	Aldo-keto reductase family 1 member C2	AK1C2	P52895	AKR1C2	0.473937	0.283772	0.103333	0.379074
7015-8	Leukocyte immunoglobulin-like receptor subfamily B member 5	LIRB5	O75023	LILRB5	-0.117018	0.0700768	0.103388	0.379074
14708-59	Complement component C8 gamma chain	CO8G	P07360	C8G	0.680428	0.407513	0.103418	0.379074
7934-11	Protein NDRG4	NDRG4	Q9ULP0	NDRG4	0.208485	0.124877	0.103454	0.379074
10754-113	Prokineticin-2	Prokineticin-2	Q9HC23	PROK2	0.35111	0.210319	0.103476	0.379074
3374-49	Tyrosine-protein kinase HCK	HCK	P08631	HCK	-0.0821376	0.0492019	0.103479	0.379074
8786-6	Protein FAM171B:Extracellular domain	F171B:ECD	Q6P995	FAM171B	-0.0993629	0.0595335	0.103554	0.379074
11540-37	Forkhead box protein O3	FOXO3A	O43524	FOXO3	0.309179	0.185287	0.103629	0.379074
16887-29	Peptidyl-tRNA hydrolase 2, mitochondrial	PTH2	Q9Y3E5	PTRH2	-0.21165	0.126853	0.103665	0.379074
6510-56	E3 ubiquitin-protein ligase RNF128:region 1	RN128:region 1	Q8TEB7	RNF128	0.0955554	0.0572881	0.103763	0.379074
19334-62	Thioredoxin domain-containing protein 12	TXD12	O95881	TXNDC12	-0.171466	0.102809	0.103797	0.379074
3182-38	Ectonucleoside triphosphate diphosphohydrolase 1	CD39	P49961	ENTPD1	0.290321	0.174132	0.103908	0.379074
8376-25	Lutropin subunit beta	LSHB	P01229	LHB	-0.132281	0.0793442	0.103922	0.379074
11146-4	T-box transcription factor TBX22	TBX22	Q9Y458	TBX22	-0.0429871	0.0257889	0.103981	0.379074
19545-145	Oxidized Protein deglycase DJ-1	Oxidized PARK7	Q99497	PARK7	0.250462	0.150259	0.103985	0.379074
[truncated: 5,292 more rows]
